# Supplementary material for: A new species of sea urchin associating clingfish of the genus Dellichthys from New Zealand (Teleostei, Gobiesocidae)
Source: Zookeys. 2018 Feb 27;(740):77–95. doi: 10.3897/zookeys.740.22712 (PMC5904551; doi:10.3897/zookeys.740.22712)
Supplement: XML Treatment for Dellichthys trnskii [file zookeys.740.22712-treatment1.xml]

<!DOCTYPE tp:taxon-treatment
  PUBLIC "-//TaxonX//DTD Taxonomic Treatment Publishing DTD v0 20100105//EN" "tax-treatment-NSO.dtd">
<tp:taxon-treatment xmlns:tp="http://www.plazi.org/taxpub"><tp:treatment-meta><kwd-group><label>Taxon classification</label><kwd><named-content xmlns:xlink="http://www.w3.org/1999/xlink" content-type="kingdom">Animalia</named-content></kwd><kwd><named-content xmlns:xlink="http://www.w3.org/1999/xlink" content-type="order">Gobiesociformes</named-content></kwd><kwd><named-content xmlns:xlink="http://www.w3.org/1999/xlink" content-type="family">Gobiesocidae</named-content></kwd></kwd-group><mixed-citation publication-type="journal"><person-group><name><surname>Conway</surname><given-names>Kevin W.</given-names></name><name><surname>Stewart</surname><given-names>Andrew L.</given-names></name><name><surname>Summers</surname><given-names>Adam P.</given-names></name></person-group><article-title>A new species of sea urchin associating clingfish of the genus <italic><tp:taxon-name><tp:taxon-name-part taxon-name-part-type="genus" reg="Dellichthys">Dellichthys</tp:taxon-name-part></tp:taxon-name></italic> from New Zealand (<tp:taxon-name><tp:taxon-name-part taxon-name-part-type="subclass">Teleostei</tp:taxon-name-part></tp:taxon-name>, <tp:taxon-name><tp:taxon-name-part taxon-name-part-type="family">Gobiesocidae</tp:taxon-name-part></tp:taxon-name>)</article-title><source>Zookeys</source><day>27</day><month>2</month><year>2018</year><volume>2018</volume><issue>740</issue><fpage>77</fpage><lpage>95</lpage><pub-id pub-id-type="doi">10.3897/zookeys.740.22712</pub-id></mixed-citation></tp:treatment-meta><tp:nomenclature><tp:taxon-name>
            <tp:taxon-name-part taxon-name-part-type="genus" reg="Dellichthys">Dellichthys</tp:taxon-name-part>
            <tp:taxon-name-part taxon-name-part-type="species" reg="trnskii">trnskii</tp:taxon-name-part>
            <object-id xmlns:xlink="http://www.w3.org/1999/xlink" content-type="zoobank" xlink:type="simple">http://zoobank.org/1D5D5875-116E-4F15-9E65-322BE259F2DA</object-id>
          </tp:taxon-name><tp:taxon-status xmlns:xlink="http://www.w3.org/1999/xlink" xlink:type="simple">sp. n.</tp:taxon-status><xref ref-type="fig" rid="F1">Figs 1</xref><xref ref-type="fig" rid="F2">, 2A</xref><xref ref-type="fig" rid="F3">, 3</xref><xref ref-type="fig" rid="F4">, 4A</xref><xref ref-type="fig" rid="F5">, 5A</xref><xref ref-type="fig" rid="F6">, 6</xref><xref ref-type="fig" rid="F7">, 7A–B</xref><xref ref-type="fig" rid="F8">, 8A–C</xref></tp:nomenclature><tp:treatment-sec sec-type="Holotype" id="SECID0ESLAC"><title>Holotype.</title><p>
            <bold>AIM MA73570</bold>, 22.8 mm <abbrev xmlns:xlink="http://www.w3.org/1999/xlink" xlink:title="standard length" id="ABBRID0E1LAC" xlink:type="simple">SL</abbrev>, New Zealand, Northland, Tutukaka, Pacific Bay, <named-content xmlns:xlink="http://www.w3.org/1999/xlink" content-type="dwc:verbatimCoordinates" xlink:type="simple"><named-content content-type="geo-json" specific-use="{&#34;type&#34;:&#34;Point&#34;,&#34;coordinates&#34;:[174.534389,-35.618667]}" id="NCID0EHMAC" xlink:type="simple">35°37'07.2"S, 174°32'03.8"E</named-content></named-content>, 0–2 meters depth, 8 March 2016, T. Trnski, I. Middleton, K.W. Conway, S. Hannam, &amp; G. Short.</p></tp:treatment-sec><tp:treatment-sec sec-type="Paratypes" id="SECID0EMMAC"><title>Paratypes.</title><p>All New Zealand. <italic>Auckland</italic>: <bold><named-content xmlns:xlink="http://www.w3.org/1999/xlink" content-type="dwc:institutional_code" xlink:type="simple">NMNZ</named-content> P.028060</bold>, 4 (1 <abbrev xmlns:xlink="http://www.w3.org/1999/xlink" xlink:title="Computed tomography" id="ABBRID0EANAC" xlink:type="simple">CT</abbrev> [<ext-link xmlns:xlink="http://www.w3.org/1999/xlink" xlink:type="simple" ext-link-type="doi" xlink:href="10.17602/M2/M40584">https://doi.org/10.17602/M2/M40584])</ext-link>, 20.1–29.7 mm <abbrev xmlns:xlink="http://www.w3.org/1999/xlink" xlink:title="standard length" id="ABBRID0EJNAC" xlink:type="simple">SL</abbrev>; <bold><named-content xmlns:xlink="http://www.w3.org/1999/xlink" content-type="dwc:institutional_code" xlink:type="simple">NMNZ</named-content> P.060626</bold>, 2 (C&amp;S), 21.0–25.0; Hauraki Gulf, Matatuahu Point, Tawharanui Peninsula, 0–5 meters depth (<named-content xmlns:xlink="http://www.w3.org/1999/xlink" content-type="dwc:verbatimCoordinates" xlink:type="simple"><named-content content-type="geo-json" specific-use="{&#34;type&#34;:&#34;Point&#34;,&#34;coordinates&#34;:[174.816667,-36.383333]}" id="NCID0EXNAC" xlink:type="simple">36°23'00.0"S, 174°49'00.0"E</named-content></named-content>), 8 April 1992. <italic>Bay of Plenty</italic>: <bold><named-content xmlns:xlink="http://www.w3.org/1999/xlink" content-type="dwc:institutional_code" xlink:type="simple">NMNZ</named-content> P.035572</bold>, 1, 46.0 mm <abbrev xmlns:xlink="http://www.w3.org/1999/xlink" xlink:title="standard length" id="ABBRID0EFOAC" xlink:type="simple">SL</abbrev>; Rurima Islets, 7–10 meters depth (<named-content xmlns:xlink="http://www.w3.org/1999/xlink" content-type="dwc:verbatimCoordinates" xlink:type="simple"><named-content content-type="geo-json" specific-use="{&#34;type&#34;:&#34;Point&#34;,&#34;coordinates&#34;:[176.877222,-37.829722]}" id="NCID0EMOAC" xlink:type="simple">37°49'47.0"S, 176°52'38.0"E</named-content></named-content>), 02 June 1998. <italic>Marlborough</italic>: <bold><named-content xmlns:xlink="http://www.w3.org/1999/xlink" content-type="dwc:institutional_code" xlink:type="simple">NMNZ</named-content> P.025671</bold>, 2, 42.0–45.6 mm <abbrev xmlns:xlink="http://www.w3.org/1999/xlink" xlink:title="standard length" id="ABBRID0E6OAC" xlink:type="simple">SL</abbrev>; <bold><named-content xmlns:xlink="http://www.w3.org/1999/xlink" content-type="dwc:institutional_code" xlink:type="simple">NMNZ</named-content> P.060627</bold>, 1 (C&amp;S), 41.8 mm <abbrev xmlns:xlink="http://www.w3.org/1999/xlink" xlink:title="standard length" id="ABBRID0EKPAC" xlink:type="simple">SL</abbrev>; Gorse Bay, Port Underwood (<named-content xmlns:xlink="http://www.w3.org/1999/xlink" content-type="dwc:verbatimCoordinates" xlink:type="simple"><named-content content-type="geo-json" specific-use="{&#34;type&#34;:&#34;Point&#34;,&#34;coordinates&#34;:[174.161028,-41.307528]}" id="NCID0ERPAC" xlink:type="simple">41°18'27.1"S, 174°09'39.7"E</named-content></named-content>), 25 September 1989. <italic>Hawke’s Bay</italic>: <bold><named-content xmlns:xlink="http://www.w3.org/1999/xlink" content-type="dwc:institutional_code" xlink:type="simple">NMNZ</named-content> P.057592</bold>, 1, 32.7 mm <abbrev xmlns:xlink="http://www.w3.org/1999/xlink" xlink:title="standard length" id="ABBRID0EAAAE" xlink:type="simple">SL</abbrev>; Bare Island (<named-content xmlns:xlink="http://www.w3.org/1999/xlink" content-type="dwc:verbatimCoordinates" xlink:type="simple"><named-content content-type="geo-json" specific-use="{&#34;type&#34;:&#34;Point&#34;,&#34;coordinates&#34;:[177.025000,-39.831667]}" id="NCID0EHAAE" xlink:type="simple">39°49'54.0"S, 177°01'30.0"E</named-content></named-content>), 09 December 1991. – <bold><named-content xmlns:xlink="http://www.w3.org/1999/xlink" content-type="dwc:institutional_code" xlink:type="simple">NMNZ</named-content> P.057600</bold>, 1, 43.3 mm <abbrev xmlns:xlink="http://www.w3.org/1999/xlink" xlink:title="standard length" id="ABBRID0ETAAE" xlink:type="simple">SL</abbrev>; south of Aramoana, 0–3 meters depth (<named-content xmlns:xlink="http://www.w3.org/1999/xlink" content-type="dwc:verbatimCoordinates" xlink:type="simple"><named-content content-type="geo-json" specific-use="{&#34;type&#34;:&#34;Point&#34;,&#34;coordinates&#34;:[176.838333,-40.161667]}" id="NCID0E1AAE" xlink:type="simple">40°09'42.0"S, 176°50'18.0"E</named-content></named-content>), 19 January 1991. <italic>Northland</italic>: <bold>AIM MA4341</bold>, 1, 45.8 mm <abbrev xmlns:xlink="http://www.w3.org/1999/xlink" xlink:title="standard length" id="ABBRID0EIBAE" xlink:type="simple">SL</abbrev>, Poraenui Point, Bay of Islands (<named-content xmlns:xlink="http://www.w3.org/1999/xlink" content-type="dwc:verbatimCoordinates" xlink:type="simple"><named-content content-type="geo-json" specific-use="{&#34;type&#34;:&#34;Point&#34;,&#34;coordinates&#34;:[174.068889,-35.192778]}" id="NCID0EPBAE" xlink:type="simple">35°11'34"S, 174°4'8"E</named-content></named-content>), 15 December 1983. – <bold>AIM MA6395</bold>, 1, 11.9 mm <abbrev xmlns:xlink="http://www.w3.org/1999/xlink" xlink:title="standard length" id="ABBRID0EWBAE" xlink:type="simple">SL</abbrev>, Kerikeri Inlet, Bay of Islands, 7 meters depth (<named-content xmlns:xlink="http://www.w3.org/1999/xlink" content-type="dwc:verbatimCoordinates" xlink:type="simple"><named-content content-type="geo-json" specific-use="{&#34;type&#34;:&#34;Point&#34;,&#34;coordinates&#34;:[174.045278,-35.200000]}" id="NCID0E4BAE" xlink:type="simple">35°12'0.0"S, 174°02'43.0"E</named-content></named-content>), 28 Jan 1972. – <bold>AIM MA7070</bold>, 1, 33.0 mm <abbrev xmlns:xlink="http://www.w3.org/1999/xlink" xlink:title="standard length" id="ABBRID0EECAE" xlink:type="simple">SL</abbrev>, Te Puna off Mataka, Bay of Islands (<named-content xmlns:xlink="http://www.w3.org/1999/xlink" content-type="dwc:verbatimCoordinates" xlink:type="simple"><named-content content-type="geo-json" specific-use="{&#34;type&#34;:&#34;Point&#34;,&#34;coordinates&#34;:[174.103333,-35.150000]}" id="NCID0ELCAE" xlink:type="simple">35°09'0.0"S, 174°06'12.0"E</named-content></named-content>), 20 March 1988. – <bold>AIM MA73571</bold>, 2 (ethanol preserved DNA vouchers), 17.0–20.0 mm <abbrev xmlns:xlink="http://www.w3.org/1999/xlink" xlink:title="standard length" id="ABBRID0ESCAE" xlink:type="simple">SL</abbrev>; <bold><abbrev xmlns:xlink="http://www.w3.org/1999/xlink" content-type="institution" xlink:title="Biodiversity Research and Teaching Collections, Texas A&amp;M University, College Station" id="ABBRID0EXCAE" xlink:type="simple">TCWC</abbrev> 17264.03</bold>, 1 (C&amp;S), 18.0 mm <abbrev xmlns:xlink="http://www.w3.org/1999/xlink" xlink:title="standard length" id="ABBRID0E4CAE" xlink:type="simple">SL</abbrev>, same as holotype. – <bold>AIM MA75372</bold>, 1, 18.8 mm <abbrev xmlns:xlink="http://www.w3.org/1999/xlink" xlink:title="standard length" id="ABBRID0EDDAE" xlink:type="simple">SL</abbrev>, Rawhiti, Taupiri Bay (<named-content xmlns:xlink="http://www.w3.org/1999/xlink" content-type="dwc:verbatimCoordinates" xlink:type="simple"><named-content content-type="geo-json" specific-use="{&#34;type&#34;:&#34;Point&#34;,&#34;coordinates&#34;:[174.293889,-35.282889]}" id="NCID0EKDAE" xlink:type="simple">35°16'58.4"S, 174°17'38.0"E</named-content></named-content>), 10 March 2016. – <bold>AIM MA73573</bold>, 1, 21.3 mm <abbrev xmlns:xlink="http://www.w3.org/1999/xlink" xlink:title="standard length" id="ABBRID0ERDAE" xlink:type="simple">SL</abbrev>, Bland Bay, 0–3 meters depth (<named-content xmlns:xlink="http://www.w3.org/1999/xlink" content-type="dwc:verbatimCoordinates" xlink:type="simple"><named-content content-type="geo-json" specific-use="{&#34;type&#34;:&#34;Point&#34;,&#34;coordinates&#34;:[174.366000,-35.346611]}" id="NCID0EYDAE" xlink:type="simple">35°20'47.8"S, 174°21'57.6"E</named-content></named-content>), 11 March 2016. – <bold><named-content xmlns:xlink="http://www.w3.org/1999/xlink" content-type="dwc:institutional_code" xlink:type="simple">NMNZ</named-content> P.057601</bold>, 1, 31.3 mm <abbrev xmlns:xlink="http://www.w3.org/1999/xlink" xlink:title="standard length" id="ABBRID0EEEAE" xlink:type="simple">SL</abbrev>; north side of the Matapouri Peninsula, 0–8 meters depth (<named-content xmlns:xlink="http://www.w3.org/1999/xlink" content-type="dwc:verbatimCoordinates" xlink:type="simple"><named-content content-type="geo-json" specific-use="{&#34;type&#34;:&#34;Point&#34;,&#34;coordinates&#34;:[174.500000,-35.554167]}" id="NCID0ELEAE" xlink:type="simple">35°33'15.0"S, 174°30'00.0"E</named-content></named-content>), 09 April 1992. – <bold><abbrev xmlns:xlink="http://www.w3.org/1999/xlink" content-type="institution" xlink:title="Biodiversity Research and Teaching Collections, Texas A&amp;M University, College Station" id="ABBRID0EREAE" xlink:type="simple">TCWC</abbrev> 17171.04</bold>, 1 (ethanol preserved DNA voucher), 25.5 mm <abbrev xmlns:xlink="http://www.w3.org/1999/xlink" xlink:title="standard length" id="ABBRID0EXEAE" xlink:type="simple">SL</abbrev>, Tutukaka, rocky bay between Tutukaka reserve and Kukutauwhao Island (<named-content xmlns:xlink="http://www.w3.org/1999/xlink" content-type="dwc:verbatimCoordinates" xlink:type="simple"><named-content content-type="geo-json" specific-use="{&#34;type&#34;:&#34;Point&#34;,&#34;coordinates&#34;:[174.541611,-35.611306]}" id="NCID0E5EAE" xlink:type="simple">35°36'40.7"S, 174°32'29.8"E</named-content></named-content>), 1 March 2015. <italic>Wellington</italic>: <bold><named-content xmlns:xlink="http://www.w3.org/1999/xlink" content-type="dwc:institutional_code" xlink:type="simple">NMNZ</named-content> P.048189</bold>, 1, 45.0 mm <abbrev xmlns:xlink="http://www.w3.org/1999/xlink" xlink:title="standard length" id="ABBRID0ERFAE" xlink:type="simple">SL</abbrev>; Wellington Port, overseas passenger terminal (<named-content xmlns:xlink="http://www.w3.org/1999/xlink" content-type="dwc:verbatimCoordinates" xlink:type="simple"><named-content content-type="geo-json" specific-use="{&#34;type&#34;:&#34;Point&#34;,&#34;coordinates&#34;:[174.785972,-41.288778]}" id="NCID0E5FAE" xlink:type="simple">41°17'19.6"S, 174°47'09.5"E</named-content></named-content>), 23 November 2001. – <bold><named-content xmlns:xlink="http://www.w3.org/1999/xlink" content-type="dwc:institutional_code" xlink:type="simple">NMNZ</named-content> P.048197</bold>, 1, 37.0 mm <abbrev xmlns:xlink="http://www.w3.org/1999/xlink" xlink:title="standard length" id="ABBRID0EKGAE" xlink:type="simple">SL</abbrev>; Wellington Port, Burnham Wharf (<named-content xmlns:xlink="http://www.w3.org/1999/xlink" content-type="dwc:verbatimCoordinates" xlink:type="simple"><named-content content-type="geo-json" specific-use="{&#34;type&#34;:&#34;Point&#34;,&#34;coordinates&#34;:[174.803333,-41.311667]}" id="NCID0EXGAE" xlink:type="simple">41°18'42.0"S 174°48'12.0"E</named-content></named-content>), 20 November 2001.</p></tp:treatment-sec><tp:treatment-sec sec-type="material" id="SECID0E3GAE"><title>Other material.</title><p>
            <bold><abbrev xmlns:xlink="http://www.w3.org/1999/xlink" content-type="institution" xlink:title="Australian Museum, Sydney" id="ABBRID0EDHAE" xlink:type="simple">AMS</abbrev> I.34453-005</bold>, 1, 20.0 mm <abbrev xmlns:xlink="http://www.w3.org/1999/xlink" xlink:title="standard length" id="ABBRID0EJHAE" xlink:type="simple">SL</abbrev>; New Zealand: locality unknown.</p></tp:treatment-sec><tp:treatment-sec sec-type="diagnosis" id="SECID0ENHAE"><title>Diagnosis.</title><p>
            <italic><tp:taxon-name><tp:taxon-name-part taxon-name-part-type="genus" reg="Dellichthys">Dellichthys</tp:taxon-name-part> <tp:taxon-name-part taxon-name-part-type="species" reg="trnskii">trnskii</tp:taxon-name-part></tp:taxon-name></italic> is diagnosed by the following combination of characters: snout broad, short (length less than or equal to interorbital distance); upper and lower jaws equal in length or lower jaw only slight shorter than the upper; upper jaw teeth not visible or only few teeth visible in gap between upper and lower lip at tip of jaws when jaws are closed; patch of teeth on lingual surface of premaxilla roughly rectangular, with ~50 small conical teeth; skin fold on surface of snout directly posterior to fold of upper lip; postorbital lateral line canal pore 2 located directly above <!--PageBreak-->preopercular lateral line canal pore 3; tip of snout and lower jaw pale pink in life; dorsal and lateral surface of head light yellow to green in life; body pale orange to yellow in life; and median fins transparent and without faint brown reticulate markings in life.</p></tp:treatment-sec><tp:treatment-sec sec-type="description" id="SECID0EAIAE"><title>Description.</title><p>General body shape as in Figure <xref ref-type="fig" rid="F1">1</xref>. Morphometric characters listed in Table <xref ref-type="table" rid="T1">1</xref>. Head large, slightly dorsoventrally compressed. Body moderately dorsoventrally <!--PageBreak-->compressed anteriorly, becoming increasingly laterally compressed posteriorly at region of dorsal and anal fins. Widest point of head wider than widest point of body (immediately behind head). Body width tapering gradually posteriorly. Eye large, positioned on dorsolateral surface of head; orbit visible in ventral view. Centre of eye closer to tip of snout than to posterior margin of operculum. Snout short, broad; anterior margin rounded. Transverse skin groove present across dorsal surface of snout; skin anterior to groove thin and transparent (Fig. <xref ref-type="fig" rid="F2">2A</xref>). Anterior nostril a small tubular opening, with short, thin blade-like flap extending from posterior margin. Posterior nostril tubular, situated along anterdorsal margin of orbit. Gill membranes united and free from isthmus.</p><table-wrap id="T1" position="float" orientation="portrait"><label>Table 1.</label><caption><p>Select morphometric characters for <italic><tp:taxon-name><tp:taxon-name-part taxon-name-part-type="genus" reg="Dellichthys">Dellichthys</tp:taxon-name-part> <tp:taxon-name-part taxon-name-part-type="species" reg="trnskii">trnskii</tp:taxon-name-part></tp:taxon-name></italic> (n=7) and <italic><tp:taxon-name><tp:taxon-name-part taxon-name-part-type="genus" reg="Dellichthys">D.</tp:taxon-name-part> <tp:taxon-name-part taxon-name-part-type="species" reg="morelandi">morelandi</tp:taxon-name-part></tp:taxon-name></italic> (n=12).</p></caption><table id="TID0EVJAC" rules="all"><tbody><tr><th rowspan="2" colspan="1"/><th rowspan="1" colspan="4">
                    <italic><tp:taxon-name><tp:taxon-name-part taxon-name-part-type="genus" reg="Dellichthys">Dellichthys</tp:taxon-name-part> <tp:taxon-name-part taxon-name-part-type="species" reg="trnskii">trnskii</tp:taxon-name-part></tp:taxon-name></italic>
                  </th><th rowspan="1" colspan="3">
                    <italic><tp:taxon-name><tp:taxon-name-part taxon-name-part-type="genus" reg="Dellichthys">Dellichthys</tp:taxon-name-part> <tp:taxon-name-part taxon-name-part-type="species" reg="morelandi">morelandi</tp:taxon-name-part></tp:taxon-name></italic>
                  </th></tr><tr><th rowspan="1" colspan="1">Holotype</th><th rowspan="1" colspan="1">Range</th><th rowspan="1" colspan="1">Mean</th><th rowspan="1" colspan="1">St. Dev.</th><th rowspan="1" colspan="1">Range</th><th rowspan="1" colspan="1">Mean</th><th rowspan="1" colspan="1">St. Dev.</th></tr><tr><td rowspan="1" colspan="1">Standard Length (<abbrev xmlns:xlink="http://www.w3.org/1999/xlink" xlink:title="standard length" id="ABBRID0EULAE" xlink:type="simple">SL</abbrev>)</td><td rowspan="1" colspan="1">22.8</td><td rowspan="1" colspan="1">20.1–31.7</td><td rowspan="1" colspan="1"/><td rowspan="1" colspan="1"/><td rowspan="1" colspan="1">31.0–65.5</td><td rowspan="1" colspan="1"/><td rowspan="1" colspan="1"/></tr><tr><td rowspan="1" colspan="8">
                    <bold>In % of <abbrev xmlns:xlink="http://www.w3.org/1999/xlink" xlink:title="standard length" id="ABBRID0EUMAE" xlink:type="simple">SL</abbrev></bold>
                  </td></tr><tr><td rowspan="1" colspan="1">Head length (<abbrev xmlns:xlink="http://www.w3.org/1999/xlink" xlink:title="head length" id="ABBRID0E4MAE" xlink:type="simple">HL</abbrev>)</td><td rowspan="1" colspan="1">41.6</td><td rowspan="1" colspan="1">40.4–45.5</td><td rowspan="1" colspan="1">42.1</td><td rowspan="1" colspan="1">1.8</td><td rowspan="1" colspan="1">38.3–43.6</td><td rowspan="1" colspan="1">41</td><td rowspan="1" colspan="1">1.6</td></tr><tr><td rowspan="1" colspan="1">Body depth</td><td rowspan="1" colspan="1">15.3</td><td rowspan="1" colspan="1">14.2–16.4</td><td rowspan="1" colspan="1">15.2</td><td rowspan="1" colspan="1">0.8</td><td rowspan="1" colspan="1">12.3–15.5</td><td rowspan="1" colspan="1">13.7</td><td rowspan="1" colspan="1">1</td></tr><tr><td rowspan="1" colspan="1">Predorsal length</td><td rowspan="1" colspan="1">72.8</td><td rowspan="1" colspan="1">72.8–80.1</td><td rowspan="1" colspan="1">75.4</td><td rowspan="1" colspan="1">2.6</td><td rowspan="1" colspan="1">74.3–79.2</td><td rowspan="1" colspan="1">76.3</td><td rowspan="1" colspan="1">1.6</td></tr><tr><td rowspan="1" colspan="1">Preanal length</td><td rowspan="1" colspan="1">75.4</td><td rowspan="1" colspan="1">73.7–79.1</td><td rowspan="1" colspan="1">78.5</td><td rowspan="1" colspan="1">1.8</td><td rowspan="1" colspan="1">73.8–80.5</td><td rowspan="1" colspan="1">76.7</td><td rowspan="1" colspan="1">1.9</td></tr><tr><td rowspan="1" colspan="1">Preanus length</td><td rowspan="1" colspan="1">62.3</td><td rowspan="1" colspan="1">62.2–66.3</td><td rowspan="1" colspan="1">63.6</td><td rowspan="1" colspan="1">1.8</td><td rowspan="1" colspan="1">62.2–71.2</td><td rowspan="1" colspan="1">66.1</td><td rowspan="1" colspan="1">2.6</td></tr><tr><td rowspan="1" colspan="1">Anus to disc</td><td rowspan="1" colspan="1">8.8</td><td rowspan="1" colspan="1">8.8–12.6</td><td rowspan="1" colspan="1">10.4</td><td rowspan="1" colspan="1">1.3</td><td rowspan="1" colspan="1">11.2–15.2</td><td rowspan="1" colspan="1">13.1</td><td rowspan="1" colspan="1">1.3</td></tr><tr><td rowspan="1" colspan="1">Anus to anal fin</td><td rowspan="1" colspan="1">17.5</td><td rowspan="1" colspan="1">17.3–24.5</td><td rowspan="1" colspan="1">19.2</td><td rowspan="1" colspan="1">2.7</td><td rowspan="1" colspan="1">10.5–15.2</td><td rowspan="1" colspan="1">12.8</td><td rowspan="1" colspan="1">1.8</td></tr><tr><td rowspan="1" colspan="1">Caudal peduncle length</td><td rowspan="1" colspan="1">10.1</td><td rowspan="1" colspan="1">7.7–10.1</td><td rowspan="1" colspan="1">9.1</td><td rowspan="1" colspan="1">0.8</td><td rowspan="1" colspan="1">7.2–9.4</td><td rowspan="1" colspan="1">8.2</td><td rowspan="1" colspan="1">0.7</td></tr><tr><td rowspan="1" colspan="1">Caudal peduncle depth</td><td rowspan="1" colspan="1">10.1</td><td rowspan="1" colspan="1">9.7–11.8</td><td rowspan="1" colspan="1">10.5</td><td rowspan="1" colspan="1">0.7</td><td rowspan="1" colspan="1">8.4–10.3</td><td rowspan="1" colspan="1">9.4</td><td rowspan="1" colspan="1">0.5</td></tr><tr><td rowspan="1" colspan="1">Disc length</td><td rowspan="1" colspan="1">24.1</td><td rowspan="1" colspan="1">22.8–27.8</td><td rowspan="1" colspan="1">25.9</td><td rowspan="1" colspan="1">1.9</td><td rowspan="1" colspan="1">22.6–25.9</td><td rowspan="1" colspan="1">24.3</td><td rowspan="1" colspan="1">1</td></tr><tr><td rowspan="1" colspan="1">Disc width</td><td rowspan="1" colspan="1">24.5</td><td rowspan="1" colspan="1">22.0–25.9</td><td rowspan="1" colspan="1">23.8</td><td rowspan="1" colspan="1">1.3</td><td rowspan="1" colspan="1">20.4–23.5</td><td rowspan="1" colspan="1">21.9</td><td rowspan="1" colspan="1">1.1</td></tr><tr><td rowspan="1" colspan="8">
                    <bold>In % of <abbrev xmlns:xlink="http://www.w3.org/1999/xlink" xlink:title="head length" id="ABBRID0EXVAE" xlink:type="simple">HL</abbrev></bold>
                  </td></tr><tr><td rowspan="1" colspan="1">Head depth at orbit</td><td rowspan="1" colspan="1">31.6</td><td rowspan="1" colspan="1">25.2–31.6</td><td rowspan="1" colspan="1">28.5</td><td rowspan="1" colspan="1">2.1</td><td rowspan="1" colspan="1">21.3–24.6</td><td rowspan="1" colspan="1">23.4</td><td rowspan="1" colspan="1">1</td></tr><tr><td rowspan="1" colspan="1">Head width at orbit</td><td rowspan="1" colspan="1">45.3</td><td rowspan="1" colspan="1">36.1–45.3</td><td rowspan="1" colspan="1">40.6</td><td rowspan="1" colspan="1">3</td><td rowspan="1" colspan="1">32.5–39.3</td><td rowspan="1" colspan="1">35.3</td><td rowspan="1" colspan="1">2.3</td></tr><tr><td rowspan="1" colspan="1">Head width at widest point</td><td rowspan="1" colspan="1">68.4</td><td rowspan="1" colspan="1">58.5–68.4</td><td rowspan="1" colspan="1">62.7</td><td rowspan="1" colspan="1">4.2</td><td rowspan="1" colspan="1">51.1–65.3</td><td rowspan="1" colspan="1">55.9</td><td rowspan="1" colspan="1">4.3</td></tr><tr><td rowspan="1" colspan="1">Interorbital width</td><td rowspan="1" colspan="1">26.3</td><td rowspan="1" colspan="1">20.5–27.7</td><td rowspan="1" colspan="1">23.9</td><td rowspan="1" colspan="1">3.3</td><td rowspan="1" colspan="1">17.9–23.2</td><td rowspan="1" colspan="1">19.9</td><td rowspan="1" colspan="1">2</td></tr><tr><td rowspan="1" colspan="1">Snout length</td><td rowspan="1" colspan="1">28.4</td><td rowspan="1" colspan="1">23.9–28.8</td><td rowspan="1" colspan="1">26.7</td><td rowspan="1" colspan="1">1.8</td><td rowspan="1" colspan="1">25.6–33.7</td><td rowspan="1" colspan="1">31.2</td><td rowspan="1" colspan="1">2.3</td></tr><tr><td rowspan="1" colspan="1">Eye diameter</td><td rowspan="1" colspan="1">22.1</td><td rowspan="1" colspan="1">18.8–23.5</td><td rowspan="1" colspan="1">20.9</td><td rowspan="1" colspan="1">1.7</td><td rowspan="1" colspan="1">13.9–19.8</td><td rowspan="1" colspan="1">16.3</td><td rowspan="1" colspan="1">1.8</td></tr></tbody></table></table-wrap><fig id="F1" position="float" orientation="portrait"><label>Figure 1.</label><caption><p>
                <italic><tp:taxon-name><tp:taxon-name-part taxon-name-part-type="genus" reg="Dellichthys">Dellichthys</tp:taxon-name-part> <tp:taxon-name-part taxon-name-part-type="species" reg="trnskii">trnskii</tp:taxon-name-part></tp:taxon-name></italic>, AIM MA73570, holotype, male, 22.8 mm <abbrev xmlns:xlink="http://www.w3.org/1999/xlink" xlink:title="standard length" id="ABBRID0EE2AE" xlink:type="simple">SL</abbrev>; New Zealand: Northland, Pacific Bay, Tutukaka Coast.</p></caption><graphic xmlns:xlink="http://www.w3.org/1999/xlink" xlink:href="zookeys-740-077-g001.jpg" position="float" orientation="portrait" xlink:type="simple" id="oo_188391.jpg"/></fig><fig id="F2" position="float" orientation="portrait"><label>Figure 2.</label><caption><p>Head (in dorsal, lateral and ventral view) in members of <italic><tp:taxon-name><tp:taxon-name-part taxon-name-part-type="genus" reg="Dellichthys">Dellichthys</tp:taxon-name-part></tp:taxon-name></italic> highlighting position of cephalic lateral line canal pores (grey circles) and superficial neuromasts (white circles) on the left side of the head, and skin fold on snout. <bold>A</bold> <italic><tp:taxon-name><tp:taxon-name-part taxon-name-part-type="genus" reg="Dellichthys">Dellichthys</tp:taxon-name-part> <tp:taxon-name-part taxon-name-part-type="species" reg="trnskii">trnskii</tp:taxon-name-part></tp:taxon-name></italic>, AIM MA73573, paratype, 21.3 mm <abbrev xmlns:xlink="http://www.w3.org/1999/xlink" xlink:title="standard length" id="ABBRID0EP3AE" xlink:type="simple">SL</abbrev> <bold>B</bold> <italic><tp:taxon-name><tp:taxon-name-part taxon-name-part-type="genus" reg="Dellichthys">Dellichthys</tp:taxon-name-part> <tp:taxon-name-part taxon-name-part-type="species" reg="morelandi">morelandi</tp:taxon-name-part></tp:taxon-name></italic>, <abbrev xmlns:xlink="http://www.w3.org/1999/xlink" content-type="institution" xlink:title="Biodiversity Research and Teaching Collections, Texas A&amp;M University, College Station" id="ABBRID0EA4AE" xlink:type="simple">TCWC</abbrev> 17264.02, 34.2 mm <abbrev xmlns:xlink="http://www.w3.org/1999/xlink" xlink:title="standard length" id="ABBRID0EF4AE" xlink:type="simple">SL</abbrev>. Black arrows point to location of postorbital canal pore 2 (upper arrow) and preopercular canal pore 3 (lower arrow). White arrows point to location of posterior margin of upper lip (anterior arrow) and anterior margin of skin fold on snout (posterior arrow). White dashed line follows margin of skin fold on snout in dorsal and lateral view. Superficial neuromasts arranged in rows are connected by a thin black line. Superficial neuromasts on surface of body not highlighted. Abbreviations: AN, anterior nostril; LC1-3, lachrymal canal pores 1–3; MC1–3, mandibular canal pores 1–2; MG, mandibular row of superficial neuromasts; NC1–2, nasal canal pores 1–2; PN, posterior nostril; PO1–2, postorbital canal pores 1–2; POR, postorbital row of superficial neuromasts; PR1–3, preopercular canal pores 1–3; SOR, suborbital row of superficial neuromasts.</p></caption><graphic xmlns:xlink="http://www.w3.org/1999/xlink" xlink:href="zookeys-740-077-g002.jpg" position="float" orientation="portrait" xlink:type="simple" id="oo_188392.jpg"/></fig><p>Mouth terminal, small; posterior tip of upper jaw reaching imaginary vertical line through anterior margin of orbit when mouth closed. Upper lip narrow; thickest along lateral margin of upper jaw; thinnest at snout tip. Lower lip thin at jaw symphysis; expanded into fleshy lobes adjacent to symphysis. Premaxilla with outer row of larger conical teeth with strongly recurved tips (Figs <xref ref-type="fig" rid="F3">3B</xref>, <xref ref-type="fig" rid="F4">4A</xref>, <xref ref-type="fig" rid="F5">5A</xref>) and medial, roughly rectangular patch of ~50 smaller conical teeth on lingual surface posterior to outer row of larger teeth (Fig. <xref ref-type="fig" rid="F5">5A</xref>). Dentary with broad patch of conical teeth with recurved tips anteriorly, tapering to single row of larger conical teeth posteriorly (Fig. <xref ref-type="fig" rid="F4">4A</xref>). Pharyngeal jaws comprising patch of 16–18 small conical teeth with slightly recurved tips on pharyngobranchial toothplate 3 and two rows of 5–8 small conical teeth with slightly recurved tips along <!--PageBreak--><!--PageBreak-->ceratobranchial 5. 10–12 gill rakers located along anterior and posterior edge of ceratobranchials 2–3 and anterior edge of ceratobranchial 4; 7 gill rakers located along anterior edge of ceratobranchial 1. Gill filaments associated with ceratobranchials 1–4 (3.5 gill filaments of <xref ref-type="bibr" rid="B1">Briggs (1955)</xref>); ceratobranchial 1–3 each with holobranch; hemibranch only on ceratobranchial 4. Basihyal elongate, widest anteriorly (Fig. <xref ref-type="fig" rid="F3">3C</xref>); anterior edge tipped with cartilage. Branchiostegal rays 6; two anteriormost rays articulating medially with hyoid bar along anterior ceratohyal; posterior rays articulating with hyoid bar laterally, including 3 along posteriormost part of anterior ceratohyal and 1 straddling junction between anterior and posterior ceratohyals (Fig. <xref ref-type="fig" rid="F3">3C</xref>). Anteriormost branchiostegal rays shorter than posterior rays; orientated with posterior tips directed towards ventral midline. Two posteriormost branchiostegal rays approximately twice as long as short anterior rays; orientated with posterior tips directed towards posterior. Intervening rays intermediate in length; orientated with posterior tips directed towards posterior.</p><fig id="F3" position="float" orientation="portrait"><label>Figure 3.</label><caption><p>
                <abbrev xmlns:xlink="http://www.w3.org/1999/xlink" xlink:title="Computed tomography" id="ABBRID0E25AE" xlink:type="simple">CT</abbrev> scanned anterior skeleton, including cranium, paired-fin girdles and abdominal region of vertebral column, of <italic><tp:taxon-name><tp:taxon-name-part taxon-name-part-type="genus" reg="Dellichthys">Dellichthys</tp:taxon-name-part> <tp:taxon-name-part taxon-name-part-type="species" reg="trnskii">trnskii</tp:taxon-name-part></tp:taxon-name></italic>, <named-content xmlns:xlink="http://www.w3.org/1999/xlink" content-type="dwc:institutional_code" xlink:type="simple">NMNZ</named-content> 028060, paratype, 25.0 mm <abbrev xmlns:xlink="http://www.w3.org/1999/xlink" xlink:title="standard length" id="ABBRID0EP6AE" xlink:type="simple">SL</abbrev>. <bold>A</bold> Dorsal view <bold>B</bold> Lateral view <bold>C</bold> Ventral view. Single scale bar shared by <bold>A–C</bold>. Abbreviations: ACh, anterior ceratohyal; Ana, anguloarticular; Apa, autopalatine; Asph, autosphenotic; Bh, basihyal; Boc, basioccipital; Bp, basipterygium; Br, branchiostegal rays; Cb5, ceratobranchial five; Cl, cleithrum; De, dentary; DPcl, dorsal postcleithrum; Ec, epicentral; Epoc, epioccipital; Exoc, exoccipital; Fr, frontal; Hy, hyomandibular; I, spinous pelvic-fin ray; Ihc, interhyal; Iop, interopercle; La, lachrymal; LE, lateral ethmoid; Mx, maxilla; Na, nasal; NS, neural spine; Op, opercle; Pa, parietal; PecR, pectoral-fin ray; PelR, pelvic-fin ray; Pmx, premaxilla; Pop, preopercle; Psph, parasphenoid; Pt, posttemporal; Pte, pterotic; Q, quadrate; Ra, retroarticular; Ri, rib; Sc, scale; Scl, supracleithrum; Soc, supraoccipital; Sop, subopercle; Sy, symplectic; Ur, urohyal; V, vertebral centrum; VPcl, ventral postcleithrum.</p></caption><graphic xmlns:xlink="http://www.w3.org/1999/xlink" xlink:href="zookeys-740-077-g003.jpg" position="float" orientation="portrait" xlink:type="simple" id="oo_188393.jpg"/></fig><p>Cephalic lateral-line system with 2 pores in nasal canal; 2 pores in postorbital canal; 3 pores in lachrymal canal; 3 pores in preopercular canal; 2 pores in mandibular canal (Fig. <xref ref-type="fig" rid="F2">2A</xref>). Postorbital canal pore 2 located directly above preopercular canal pore 3. Mandibular and preopercular canals continuous; connected via unossified canal; <!--PageBreak-->anteriormost pore of preopercular canal (PR1) located at center of unossified canal between anguloarticular and preopercle (Fig. <xref ref-type="fig" rid="F2">2A</xref>). Superficial neuromasts on head isolated or arranged in rows (Fig. <xref ref-type="fig" rid="F2">2A</xref>). 4 superficial neuromasts in suborbital row; 2 superficial neuromasts in postorbital row; 2 superficial neuromasts in mandibular row.</p><p>Dorsal-fin rays 9. Anal-fin rays 7 (1), 8 (2) or 9 (1). Principal caudal-fin rays 5+5, dorsal procurrent rays 6 (2) or 7 (2), ventral procurrent rays 5 (1), 6 (2) or 7 (1). Pectoral-fin rays 22 (3) or 23 (1). Pelvic-fin rays I,4. All fin rays unbranched and segmented. Caudal fin rounded, tips of principal caudal fin rays extended slightly beyond fin margin. Caudal-fin skeleton comprised of upper and lower hypural plates; epural and parhypural poorly ossified, triangular and similar in size (Fig. <xref ref-type="fig" rid="F6">6D</xref>). Dorsal-fin origin opposite anal-fin origin. First dorsal-fin pterygiophore inserted between neural spines of vertebrae 15/16. First anal-fin pterygiophore inserted between hemal spines of vertebrae 15/16. Total number of vertebrae 30 (3) or 31 (1), consisting of 13 abdominal and 18 (3) or 19 (1) caudal vertebrae (Fig. <xref ref-type="fig" rid="F6">6</xref>). Ribs 10, associated with vertebrae 3–12. Epicentrals 17 (3), associated with vertebrae 2–18, or 21, associated with vertebrae 2–22.</p><p>Adhesive disc large, double (Fig. <xref ref-type="fig" rid="F7">7A</xref>); anterior and posterior margin weakly crenulated. Disc region A with 5–6 transverse rows of papillae. Disc region B with 6–7 transverse rows of papillae. Disc region C with 4–5 rows of papillae. Papillae of disc region A decreasing in diameter towards outer margin of disc. Papillae of disc region B and C decreasing in diameter towards outer margin of inner disc. Dorsal postcleithrum a thin irregular shaped bone; larger than ventral postcleithrum (Fig. <xref ref-type="fig" rid="F7">7B</xref>). Ventral postcleithrum irregular in shape; lateral edge rounded; medial edge roughly triangular, with point directed toward ventral midline (Fig. <xref ref-type="fig" rid="F7">7B</xref>). Fimbrae along posteroventral margin <!--PageBreak-->of dorsal postcleithrum and posterior margin of ventral postcleithrum well-developed. Skin associated with last pelvic-fin ray attaching to base of pectoral fin opposite 5th lowermost pectoral-fin ray. Skin over base of ventral pectoral-fin rays smooth.</p></tp:treatment-sec><tp:treatment-sec sec-type="Colouration" id="SECID0ELBAG"><title>Colouration.</title><p>In alcohol, body background colour pale yellow. Median fins pale yellow to white along bases, transitioning to hyaline along distal margins. Paired fins hyaline; papillae on adhesive disc translucent white. In formalin and shortly after initial transfer to alcohol (Fig. <xref ref-type="fig" rid="F1">1</xref>), body background colour pale orange to yellow with darker orange markings along dorsal midline and ventral midline posterior to adhesive disc. Snout and lips orange. Orange to light brown stripe on lateral side of head posterior to orbit. Dorsal and anal fins orange along base, transitioning to white along distal margins. Base and center of caudal fin pale orange, transitioning to white along distal margins. Pectoral fin hyaline. Distal margin of pelvic fin whitish; papillae on adhesive disc light orange.</p><!--PageBreak--><p>In life, background colour translucent orange to pale yellow (Fig. <xref ref-type="fig" rid="F8">8A–C</xref>). Lateral body surface with faint to distinct irregular white to pale blue lines that may or may not connect with counterparts along dorsal midline. In some individuals (potentially female), irregular lines replaced by irregular rows of small white to pale blue spots (Fig. <xref ref-type="fig" rid="F8">8C</xref>). Light brown pigment surrounding nerve cord and darker content in stomach visible through body. Dorsal surface of head translucent light yellow to pale green with three or four white to pale blue lines that become more obvious anteriorly. Lateral surface of head posterior to orbit with two white to pale blue lines <!--PageBreak-->flanking a central light brown to pale green region (equivalent to orange to light brown stripe on lateral side of head posterior to orbit described above for specimens in formalin). In some individuals (potentially female), white to pale blue lines on dorsal and lateral surfaces of head are replaced by rows of small white to pale blue spots. Tip of snout and adjacent portions of lips pink. Iris orange. Fins clear to translucent orange/yellow.</p></tp:treatment-sec><tp:treatment-sec sec-type="distribution" id="SECID0ECCAG"><title>Distribution.</title><p>
            <italic><tp:taxon-name><tp:taxon-name-part taxon-name-part-type="genus" reg="Dellichthys">Dellichthys</tp:taxon-name-part> <tp:taxon-name-part taxon-name-part-type="species" reg="trnskii">trnskii</tp:taxon-name-part></tp:taxon-name></italic> is endemic to New Zealand coastal waters, currently known only from shallow (0–7 meters in depth) waters along the northeastern coast of both the North Island (Auckland, Bay of Plenty, Hawke’s Bay, Northland, and Wellington) and South Island (Marlborough Sounds) (Fig. <xref ref-type="fig" rid="F9">9</xref>). Its occurrence further south may be confirmed by further sampling and by a better understanding of the differences between the two species.</p></tp:treatment-sec><tp:treatment-sec sec-type="Notes on biology" id="SECID0EPDAG"><title>Notes on biology</title><p>. At the type locality, <italic><tp:taxon-name><tp:taxon-name-part taxon-name-part-type="genus" reg="Dellichthys">D.</tp:taxon-name-part> <tp:taxon-name-part taxon-name-part-type="species" reg="trnskii">trnskii</tp:taxon-name-part></tp:taxon-name></italic> was found primarily under rocks or boulders covered with filamentous algae or low macroalgae often in close proximity to the sea urchin <italic><tp:taxon-name><tp:taxon-name-part taxon-name-part-type="genus" reg="Evechinus">Evechinus</tp:taxon-name-part> <tp:taxon-name-part taxon-name-part-type="species" reg="chloroticus">chloroticus</tp:taxon-name-part></tp:taxon-name></italic>. Small dense objects, possibly sand grains, are visible in the pharyngeal cavity and gut of the <abbrev xmlns:xlink="http://www.w3.org/1999/xlink" xlink:title="Computed tomography" id="ABBRID0ELEAG" xlink:type="simple">CT</abbrev> scanned paratype (<named-content xmlns:xlink="http://www.w3.org/1999/xlink" content-type="dwc:institutional_code" xlink:type="simple">NMNZ</named-content> P.028060, 25.0 mm <abbrev xmlns:xlink="http://www.w3.org/1999/xlink" xlink:title="standard length" id="ABBRID0EUEAG" xlink:type="simple">SL</abbrev>; Figs <xref ref-type="fig" rid="F3">3</xref>, <xref ref-type="fig" rid="F6">6</xref>). A single ctenoid scale also is lodged in the opercular opening of this individual (Fig. <xref ref-type="fig" rid="F3">3</xref>). Whether this scale was ingested or entered the opercular opening subsequent to capture is difficult to confirm. The specimen was collected with a large number of associated sub-tidal species including triplefins, some of which could have shed scales in the bag.</p><!--PageBreak--></tp:treatment-sec><tp:treatment-sec sec-type="Sexual dimorphism" id="SECID0EFFAG"><title>Sexual dimorphism.</title><p>No obvious sexual dimorphism is present in the available material. Potential sexual dichromatism is described above in the section on colouration.</p></tp:treatment-sec><tp:treatment-sec sec-type="etymology" id="SECID0EKFAG"><title>Etymology.</title><p>Named for Tom Trnski, who played a key role in the discovery of the new species by collecting in depths beyond the reach of the first author. A noun in the genitive.</p><!--PageBreak--></tp:treatment-sec><tp:treatment-sec sec-type="Genetic Distances" id="SECID0EQFAG"><title>Genetic Distances.</title><p>The sequences of <abbrev xmlns:xlink="http://www.w3.org/1999/xlink" xlink:title="cytochrome c oxidase subunit I" xlink:type="simple">COI</abbrev> (684bp) obtained from two specimens of <italic><tp:taxon-name><tp:taxon-name-part taxon-name-part-type="genus" reg="Dellichthys">D.</tp:taxon-name-part> <tp:taxon-name-part taxon-name-part-type="species" reg="trnskii">trnskii</tp:taxon-name-part></tp:taxon-name></italic> (Genbank numbers [GB#] MF621939-40) were identical and differed from sequences obtained from six specimens of <italic><tp:taxon-name><tp:taxon-name-part taxon-name-part-type="genus" reg="Dellichthys">D.</tp:taxon-name-part> <tp:taxon-name-part taxon-name-part-type="species" reg="morelandi">morelandi</tp:taxon-name-part></tp:taxon-name></italic> (GB# MF621941-44, MF318544-45) by 11.7 % (uncorrected <italic>p</italic>-distance). Similarly, the sequences of 12S (365bp) obtained from three specimens of <italic><tp:taxon-name><tp:taxon-name-part taxon-name-part-type="genus" reg="Dellichthys">D.</tp:taxon-name-part> <tp:taxon-name-part taxon-name-part-type="species" reg="trnskii">trnskii</tp:taxon-name-part></tp:taxon-name></italic> (GB# MF621933-35) were identical and differed from sequences obtained from five specimens of <italic><tp:taxon-name><tp:taxon-name-part taxon-name-part-type="genus" reg="Dellichthys">D.</tp:taxon-name-part> <tp:taxon-name-part taxon-name-part-type="species" reg="morelandi">morelandi</tp:taxon-name-part></tp:taxon-name></italic> (GB# MF318559-60, MF621936-38) by 3.4% (uncorrected <italic>p</italic>-distance).</p></tp:treatment-sec><tp:treatment-sec sec-type="comparisons" id="SECID0EGHAG"><title>Comparisons.</title><p>
            <italic><tp:taxon-name><tp:taxon-name-part taxon-name-part-type="genus" reg="Dellichthys">Dellichthys</tp:taxon-name-part> <tp:taxon-name-part taxon-name-part-type="species" reg="trnskii">trnskii</tp:taxon-name-part></tp:taxon-name></italic> is most easily distinguished from <italic><tp:taxon-name><tp:taxon-name-part taxon-name-part-type="genus" reg="Dellichthys">D.</tp:taxon-name-part> <tp:taxon-name-part taxon-name-part-type="species" reg="morelandi">morelandi</tp:taxon-name-part></tp:taxon-name></italic> by features of the colour pattern in life (Fig. <xref ref-type="fig" rid="F8">8</xref>), including a pale orange to yellow background colour on the body (vs. light brown to dark orange, red or purplish), areas between white to pale blue markings (most commonly stripes) on dorsal and lateral surface of head light yellow to green (vs. brown to dark orange or red), tip of snout and lower jaw pale pink (vs. brown to dark orange or red), and the absence (vs. presence) of faint brown reticulate markings on the median fins.</p><p>
            <italic><tp:taxon-name><tp:taxon-name-part taxon-name-part-type="genus" reg="Dellichthys">Dellichthys</tp:taxon-name-part> <tp:taxon-name-part taxon-name-part-type="species" reg="trnskii">trnskii</tp:taxon-name-part></tp:taxon-name></italic> is further distinguished from <italic><tp:taxon-name><tp:taxon-name-part taxon-name-part-type="genus" reg="Dellichthys">D.</tp:taxon-name-part> <tp:taxon-name-part taxon-name-part-type="species" reg="morelandi">morelandi</tp:taxon-name-part></tp:taxon-name></italic> by features of the oral jaws, including having the upper and lower jaws equal in length or the lower jaw only slight shorter than the upper, with few upper jaw teeth visible in the gap between the upper and lower lip when the jaws are closed (vs. upper jaw notably longer than lower jaw, with many upper jaw teeth visible in the gap between the upper and lower lip when the jaws are closed) (Fig. <xref ref-type="fig" rid="F4">4</xref>), a small, roughly rectangular patch of ~50 small conical teeth on the lingual surface of the premaxilla that flanks the posterior margin to the larger conical teeth along the outer margin of the bone (vs. large, roughly triangular patch of ~90 small conical teeth that extends over much of the anterolingual surface of the premaxilla) (Fig. <xref ref-type="fig" rid="F5">5</xref>). <italic><tp:taxon-name><tp:taxon-name-part taxon-name-part-type="genus" reg="Dellichthys">Dellichthys</tp:taxon-name-part> <tp:taxon-name-part taxon-name-part-type="species" reg="trnskii">trnskii</tp:taxon-name-part></tp:taxon-name></italic> also can be distinguished from <italic><tp:taxon-name><tp:taxon-name-part taxon-name-part-type="genus" reg="Dellichthys">D.</tp:taxon-name-part> <tp:taxon-name-part taxon-name-part-type="species" reg="morelandi">morelandi</tp:taxon-name-part></tp:taxon-name></italic> by its slightly shorter snout (snout length 24–29 % <abbrev xmlns:xlink="http://www.w3.org/1999/xlink" xlink:title="head length" id="ABBRID0E3JAG" xlink:type="simple">HL</abbrev> vs. 26–34 % <abbrev xmlns:xlink="http://www.w3.org/1999/xlink" xlink:title="head length" id="ABBRID0EAKAG" xlink:type="simple">HL</abbrev> in <italic><tp:taxon-name><tp:taxon-name-part taxon-name-part-type="genus" reg="Dellichthys">D.</tp:taxon-name-part> <tp:taxon-name-part taxon-name-part-type="species" reg="morelandi">morelandi</tp:taxon-name-part></tp:taxon-name></italic>), the length of which is equal to or less than the interorbital distance (vs. snout length greater than interorbital distance), and by having the transverse skin fold on the surface of snout located directly posterior to the fold of the upper lip (vs. transverse skin fold on the surface of the snout separated from the fold of the upper lip by a broad band of thin, transparent skin). Finally, <italic><tp:taxon-name><tp:taxon-name-part taxon-name-part-type="genus" reg="Dellichthys">D.</tp:taxon-name-part> <tp:taxon-name-part taxon-name-part-type="species" reg="trnskii">trnskii</tp:taxon-name-part></tp:taxon-name></italic> is distinguished from <italic><tp:taxon-name><tp:taxon-name-part taxon-name-part-type="genus" reg="Dellichthys">D.</tp:taxon-name-part> <tp:taxon-name-part taxon-name-part-type="species" reg="morelandi">morelandi</tp:taxon-name-part></tp:taxon-name></italic> by the location of postorbital lateral line canal pore 2, which is located directly above preopercular lateral line canal pore 3 (vs. postorbital lateral line canal pore 2 anterior to preopercular lateral line canal pore 3) (Fig. <xref ref-type="fig" rid="F2">2</xref>).</p><fig id="F4" position="float" orientation="portrait"><label>Figure 4.</label><caption><p>Hyopalatine arch and opercular series (right side in lateral view [image reversed]) in members of <italic><tp:taxon-name><tp:taxon-name-part taxon-name-part-type="genus" reg="Dellichthys">Dellichthys</tp:taxon-name-part></tp:taxon-name></italic>. <bold>A</bold> <italic><tp:taxon-name><tp:taxon-name-part taxon-name-part-type="genus" reg="Dellichthys">D.</tp:taxon-name-part> <tp:taxon-name-part taxon-name-part-type="species" reg="trnskii">trnskii</tp:taxon-name-part></tp:taxon-name></italic>, <named-content xmlns:xlink="http://www.w3.org/1999/xlink" content-type="dwc:institutional_code" xlink:type="simple">NMNZ</named-content> P.062699, paratype, 41.8 mm <abbrev xmlns:xlink="http://www.w3.org/1999/xlink" xlink:title="standard length" id="ABBRID0EKMAG" xlink:type="simple">SL</abbrev> <bold>B</bold> <italic><tp:taxon-name><tp:taxon-name-part taxon-name-part-type="genus" reg="Dellichthys">D.</tp:taxon-name-part> <tp:taxon-name-part taxon-name-part-type="species" reg="morelandi">morelandi</tp:taxon-name-part></tp:taxon-name></italic>, <named-content xmlns:xlink="http://www.w3.org/1999/xlink" content-type="dwc:institutional_code" xlink:type="simple">NMNZ</named-content> P.018388, 39.0 mm <abbrev xmlns:xlink="http://www.w3.org/1999/xlink" xlink:title="standard length" id="ABBRID0EANAG" xlink:type="simple">SL</abbrev>. Dashed lines indicate anterior extent of upper and lower jaws. Abbreviations: Ang, anguloarticular; Apa, autopalatine; Dn, dentary; Ect, ectopterygoid; Hyo, hyomandibular; Iop, interopercle; Mx, maxilla; Op, opercle; Pmx, premaxilla; Pop, preopercle; Q, quadrate; Ret, retroarticular; Sop, subopercle; Sym, symplectic.</p></caption><graphic xmlns:xlink="http://www.w3.org/1999/xlink" xlink:href="zookeys-740-077-g004.jpg" position="float" orientation="portrait" xlink:type="simple" id="oo_188394.jpg"/></fig><fig id="F5" position="float" orientation="portrait"><label>Figure 5.</label><caption><p>Premaxilla (right side in ventral view [image reversed]) in members of <italic><tp:taxon-name><tp:taxon-name-part taxon-name-part-type="genus" reg="Dellichthys">Dellichthys</tp:taxon-name-part></tp:taxon-name></italic>. <bold>A</bold> <italic><tp:taxon-name><tp:taxon-name-part taxon-name-part-type="genus" reg="Dellichthys">D.</tp:taxon-name-part> <tp:taxon-name-part taxon-name-part-type="species" reg="trnskii">trnskii</tp:taxon-name-part></tp:taxon-name></italic>, <named-content xmlns:xlink="http://www.w3.org/1999/xlink" content-type="dwc:institutional_code" xlink:type="simple">NMNZ</named-content> P.062699, paratype, 41.8 mm <abbrev xmlns:xlink="http://www.w3.org/1999/xlink" xlink:title="standard length" id="ABBRID0EKOAG" xlink:type="simple">SL</abbrev> <bold>B</bold> <italic><tp:taxon-name><tp:taxon-name-part taxon-name-part-type="genus" reg="Dellichthys">D.</tp:taxon-name-part> <tp:taxon-name-part taxon-name-part-type="species" reg="morelandi">morelandi</tp:taxon-name-part></tp:taxon-name></italic>, <named-content xmlns:xlink="http://www.w3.org/1999/xlink" content-type="dwc:institutional_code" xlink:type="simple">NMNZ</named-content> P.018388, 39.0 mm <abbrev xmlns:xlink="http://www.w3.org/1999/xlink" xlink:title="standard length" id="ABBRID0EAPAG" xlink:type="simple">SL</abbrev>.</p></caption><graphic xmlns:xlink="http://www.w3.org/1999/xlink" xlink:href="zookeys-740-077-g005.jpg" position="float" orientation="portrait" xlink:type="simple" id="oo_188395.jpg"/></fig><fig id="F6" position="float" orientation="portrait"><label>Figure 6.</label><caption><p>
                <abbrev xmlns:xlink="http://www.w3.org/1999/xlink" xlink:title="Computed tomography" id="ABBRID0ERPAG" xlink:type="simple">CT</abbrev> scanned skeleton of <italic><tp:taxon-name><tp:taxon-name-part taxon-name-part-type="genus" reg="Dellichthys">Dellichthys</tp:taxon-name-part> <tp:taxon-name-part taxon-name-part-type="species" reg="trnskii">trnskii</tp:taxon-name-part></tp:taxon-name></italic>, <named-content xmlns:xlink="http://www.w3.org/1999/xlink" content-type="dwc:institutional_code" xlink:type="simple">NMNZ</named-content> P.028060, paratype, 25.0 mm <abbrev xmlns:xlink="http://www.w3.org/1999/xlink" xlink:title="standard length" id="ABBRID0EFQAG" xlink:type="simple">SL</abbrev>. <bold>A</bold> Dorsal view <bold>B</bold> Lateral view <bold>C</bold> Ventral view <bold>D</bold> Caudal fin skeleton, lateral view. Asterisks indicate position or upper- and lowermost principal caudal-fin rays in D. Outline of poorly ossified portion of epural and entire parhypural indicated by white dotted line in D. Single scale bar shared between A-C. Abbreviations. AFR, anal-fin ray; DFR, dorsal-fin ray; DPrR, dorsal procurrent caudal-fin ray; Ep, epural; HS1, first hemal spine (14<sup>th</sup> vertebral centrum); LHP, lower hypural plate; NS, neural spine, number indicates associated vertebral centrum; P-MR, proximal-middle radial; PrR PU2, second preural centrum; UC, ural centrum; UHP, upper hypural plate; VPrR, ventral procurrent caudal-fin ray.</p></caption><graphic xmlns:xlink="http://www.w3.org/1999/xlink" xlink:href="zookeys-740-077-g006.jpg" position="float" orientation="portrait" xlink:type="simple" id="oo_188396.jpg"/></fig><fig id="F7" position="float" orientation="portrait"><label>Figure 7.</label><caption><p>Surface features (<bold>A, C</bold>) and internal supporting skeleton (<bold>B, D</bold>) of the adhesive disc in species of <italic><tp:taxon-name><tp:taxon-name-part taxon-name-part-type="genus" reg="Dellichthys">Dellichthys</tp:taxon-name-part></tp:taxon-name></italic> in ventral view (anterior to top of page). <bold>A</bold> <italic><tp:taxon-name><tp:taxon-name-part taxon-name-part-type="genus" reg="Dellichthys">D.</tp:taxon-name-part> <tp:taxon-name-part taxon-name-part-type="species" reg="trnskii">trnskii</tp:taxon-name-part></tp:taxon-name></italic>, AIM MA4341, 45.8 mm <abbrev xmlns:xlink="http://www.w3.org/1999/xlink" xlink:title="standard length" id="ABBRID0EYRAG" xlink:type="simple">SL</abbrev> <bold>B</bold> <italic><tp:taxon-name><tp:taxon-name-part taxon-name-part-type="genus" reg="Dellichthys">D.</tp:taxon-name-part> <tp:taxon-name-part taxon-name-part-type="species" reg="trnskii">trnskii</tp:taxon-name-part></tp:taxon-name></italic>, <named-content xmlns:xlink="http://www.w3.org/1999/xlink" content-type="dwc:institutional_code" xlink:type="simple">NMNZ</named-content> P.062699, paratype, 41.8 mm <abbrev xmlns:xlink="http://www.w3.org/1999/xlink" xlink:title="standard length" id="ABBRID0EOSAG" xlink:type="simple">SL</abbrev> <bold>C</bold> <italic><tp:taxon-name><tp:taxon-name-part taxon-name-part-type="genus" reg="Dellichthys">D.</tp:taxon-name-part> <tp:taxon-name-part taxon-name-part-type="species" reg="morelandi">morelandi</tp:taxon-name-part></tp:taxon-name></italic>, <abbrev xmlns:xlink="http://www.w3.org/1999/xlink" content-type="institution" xlink:title="Biodiversity Research and Teaching Collections, Texas A&amp;M University, College Station" id="ABBRID0E6SAG" xlink:type="simple">TCWC</abbrev> 17269.03, 37.1 mm <abbrev xmlns:xlink="http://www.w3.org/1999/xlink" xlink:title="standard length" id="ABBRID0EETAG" xlink:type="simple">SL</abbrev> <bold>D</bold> <italic><tp:taxon-name><tp:taxon-name-part taxon-name-part-type="genus" reg="Dellichthys">D.</tp:taxon-name-part> <tp:taxon-name-part taxon-name-part-type="species" reg="morelandi">morelandi</tp:taxon-name-part></tp:taxon-name></italic>, <named-content xmlns:xlink="http://www.w3.org/1999/xlink" content-type="dwc:institutional_code" xlink:type="simple">NMNZ</named-content> P.018388, 39.0 mm <abbrev xmlns:xlink="http://www.w3.org/1999/xlink" xlink:title="standard length" id="ABBRID0E1TAG" xlink:type="simple">SL</abbrev>. Abbreviations: A, disc region A; B, disc region B; Bp, basipterygium; C, disc region C; DPcL, dorsal postcleithrum; I, pelvic-fin spine; PelR1–4, pelvic-fin rays 1–4; VPcL, ventral postcleithrum.</p></caption><graphic xmlns:xlink="http://www.w3.org/1999/xlink" xlink:href="zookeys-740-077-g007.jpg" position="float" orientation="portrait" xlink:type="simple" id="oo_188397.jpg"/></fig><fig id="F8" position="float" orientation="portrait"><label>Figure 8.</label><caption><p>
                <italic><tp:taxon-name><tp:taxon-name-part taxon-name-part-type="genus" reg="Dellichthys">Dellichthys</tp:taxon-name-part> <tp:taxon-name-part taxon-name-part-type="species" reg="trnskii">trnskii</tp:taxon-name-part></tp:taxon-name></italic> (<bold>A–C</bold>) and <italic><tp:taxon-name><tp:taxon-name-part taxon-name-part-type="genus" reg="Dellichthys">D.</tp:taxon-name-part> <tp:taxon-name-part taxon-name-part-type="species" reg="morelandi">morelandi</tp:taxon-name-part></tp:taxon-name></italic> (<bold>D–F</bold>) photographed in an aquarium soon after collection. <bold>A–B</bold> AIM MA73570, holotype, male, 22.8 mm <abbrev xmlns:xlink="http://www.w3.org/1999/xlink" xlink:title="standard length" id="ABBRID0EHVAG" xlink:type="simple">SL</abbrev>; Pacific Bay, Tutukaka Coast <bold>C</bold> AIM MA73571, paratype, female, 20.0 mm <abbrev xmlns:xlink="http://www.w3.org/1999/xlink" xlink:title="standard length" id="ABBRID0ENVAG" xlink:type="simple">SL</abbrev>; Pacific Bay, Tutukaka Coast <bold>D</bold> <abbrev xmlns:xlink="http://www.w3.org/1999/xlink" content-type="institution" xlink:title="Biodiversity Research and Teaching Collections, Texas A&amp;M University, College Station" id="ABBRID0ETVAG" xlink:type="simple">TCWC</abbrev> 17264.02, male, 33.8 mm <abbrev xmlns:xlink="http://www.w3.org/1999/xlink" xlink:title="standard length" id="ABBRID0EYVAG" xlink:type="simple">SL</abbrev>; Pacific Bay, Tutukaka Coast <bold>E</bold> <abbrev xmlns:xlink="http://www.w3.org/1999/xlink" content-type="institution" xlink:title="Biodiversity Research and Teaching Collections, Texas A&amp;M University, College Station" id="ABBRID0E5VAG" xlink:type="simple">TCWC</abbrev> 17264.02, potential female, 29.0 mm <abbrev xmlns:xlink="http://www.w3.org/1999/xlink" xlink:title="standard length" id="ABBRID0EDWAG" xlink:type="simple">SL</abbrev>; Pacific Bay, Tutukaka Coast <bold>F</bold> <abbrev xmlns:xlink="http://www.w3.org/1999/xlink" content-type="institution" xlink:title="Biodiversity Research and Teaching Collections, Texas A&amp;M University, College Station" id="ABBRID0EJWAG" xlink:type="simple">TCWC</abbrev> 17269.03, male, 37.1 mm <abbrev xmlns:xlink="http://www.w3.org/1999/xlink" xlink:title="standard length" id="ABBRID0EOWAG" xlink:type="simple">SL</abbrev>; Rawhiti, Taupiri Bay.</p></caption><graphic xmlns:xlink="http://www.w3.org/1999/xlink" xlink:href="zookeys-740-077-g008.jpg" position="float" orientation="portrait" xlink:type="simple" id="oo_188398.jpg"/></fig><fig id="F9" position="float" orientation="portrait"><label>Figure 9.</label><caption><p>Distribution of <italic><tp:taxon-name><tp:taxon-name-part taxon-name-part-type="genus" reg="Dellichthys">Dellichthys</tp:taxon-name-part> <tp:taxon-name-part taxon-name-part-type="species" reg="trnskii">trnskii</tp:taxon-name-part></tp:taxon-name></italic>. Type locality marked with a red dot.</p></caption><graphic xmlns:xlink="http://www.w3.org/1999/xlink" xlink:href="zookeys-740-077-g009.jpg" position="float" orientation="portrait" xlink:type="simple" id="oo_188399.jpg"/></fig></tp:treatment-sec><tp:treatment-sec sec-type="remarks" id="SECID0EPXAG"><title>Remarks.</title><p>
            <xref ref-type="bibr" rid="B1">Briggs (1955)</xref> erected <italic><tp:taxon-name><tp:taxon-name-part taxon-name-part-type="genus" reg="Dellichthys">Dellichthys</tp:taxon-name-part></tp:taxon-name></italic> for the sole inclusion of <italic><tp:taxon-name><tp:taxon-name-part taxon-name-part-type="genus" reg="Dellichthys">D.</tp:taxon-name-part> <tp:taxon-name-part taxon-name-part-type="species" reg="morelandi">morelandi</tp:taxon-name-part></tp:taxon-name></italic>, which he considered to be an “interesting species with no known close relatives” (<xref ref-type="bibr" rid="B1">Briggs 1955</xref>: 15). We assign the new species to <italic><tp:taxon-name><tp:taxon-name-part taxon-name-part-type="genus" reg="Dellichthys">Dellichthys</tp:taxon-name-part></tp:taxon-name></italic> because it exhibits all of the diagnostic characters listed by <xref ref-type="bibr" rid="B1">Briggs (1955</xref>:14), including: a narrow upper lip, separated by a broad frenum at tip of snout; small, sharp, conical teeth arranged in a deep patch on both the upper and lower jaw, tapering to a single row of larger, strongly recurved, “canine-like” teeth posteriorly; a relatively high number of narrow pointed gill-rakers on the second gill arch (10–12 in <italic><tp:taxon-name><tp:taxon-name-part taxon-name-part-type="genus" reg="Dellichthys">D.</tp:taxon-name-part> <tp:taxon-name-part taxon-name-part-type="species" reg="trnskii">trnskii</tp:taxon-name-part></tp:taxon-name></italic>; 14 listed by Briggs for <italic><tp:taxon-name><tp:taxon-name-part taxon-name-part-type="genus" reg="Dellichthys">D.</tp:taxon-name-part> <tp:taxon-name-part taxon-name-part-type="species" reg="morelandi">morelandi</tp:taxon-name-part></tp:taxon-name></italic>, 1955); a poorly developed fleshy pad at lowest part of pectoral-fin base; and ventral postcleithrum with a “characteristic” shape in ventral view (i.e., lateral margin rounded and medial margin roughly triangular; <xref ref-type="bibr" rid="B1">Briggs 1955</xref>: fig. 44).</p><!--PageBreak--><p>
            <xref ref-type="bibr" rid="B1">Briggs (1955</xref>: 14) also listed the absence of the subopercle as diagnostic for <italic><tp:taxon-name><tp:taxon-name-part taxon-name-part-type="genus" reg="Dellichthys">Dellichthys</tp:taxon-name-part></tp:taxon-name></italic> and considered the opercle to form the terminal element of the operculum in <italic><tp:taxon-name><tp:taxon-name-part taxon-name-part-type="genus" reg="Dellichthys">D.</tp:taxon-name-part> <tp:taxon-name-part taxon-name-part-type="species" reg="morelandi">morelandi</tp:taxon-name-part></tp:taxon-name></italic>. Our investigation of the osteology of <italic><tp:taxon-name><tp:taxon-name-part taxon-name-part-type="genus" reg="Dellichthys">Dellichthys</tp:taxon-name-part> <tp:taxon-name-part taxon-name-part-type="species" reg="morelandi">morelandi</tp:taxon-name-part></tp:taxon-name></italic> and <italic><tp:taxon-name><tp:taxon-name-part taxon-name-part-type="genus" reg="Dellichthys">D.</tp:taxon-name-part> <tp:taxon-name-part taxon-name-part-type="species" reg="trnskii">trnskii</tp:taxon-name-part></tp:taxon-name></italic> has revealed the subopercle to be present (Figs <xref ref-type="fig" rid="F3">3A,B</xref>, <xref ref-type="fig" rid="F4">4</xref>). In both cases, the subopercle is comprised of a small, heavily ossified anterior part at the point of articulation with the opercle and preopercle, and a very poorly ossified posterior portion, represented by a thin, yet extensive, lamina of dermal bone that does not take up alizarin red S when cleared and double stained (Fig. <xref ref-type="fig" rid="F4">4</xref>) nor render well in reconstructions of the <abbrev xmlns:xlink="http://www.w3.org/1999/xlink" xlink:title="Computed tomography" id="ABBRID0EP2AG" xlink:type="simple">CT</abbrev> scan data (e.g., Fig. <xref ref-type="fig" rid="F3">3</xref>). The poorly ossified posterior margin to the subopercle in <italic><tp:taxon-name><tp:taxon-name-part taxon-name-part-type="genus" reg="Dellichthys">D.</tp:taxon-name-part> <tp:taxon-name-part taxon-name-part-type="species" reg="morelandi">morelandi</tp:taxon-name-part></tp:taxon-name></italic> and <italic><tp:taxon-name><tp:taxon-name-part taxon-name-part-type="genus" reg="Dellichthys">D.</tp:taxon-name-part> <tp:taxon-name-part taxon-name-part-type="species" reg="trnskii">trnskii</tp:taxon-name-part></tp:taxon-name></italic> differs markedly from the heavily ossified and often spine-like posterior margin to the subopercle present in other gobiesocids (e.g., see fig. 12 in <xref ref-type="bibr" rid="B9">Conway et al. (2017c)</xref>) and we consider this unique condition (not absence) of the subopercle to be diagnostic for <italic><tp:taxon-name><tp:taxon-name-part taxon-name-part-type="genus" reg="Dellichthys">Dellichthys</tp:taxon-name-part></tp:taxon-name></italic>.</p><p>Though <xref ref-type="bibr" rid="B1">Briggs (1955)</xref> provided a detailed diagnosis for <italic><tp:taxon-name><tp:taxon-name-part taxon-name-part-type="genus" reg="Dellichthys">Dellichthys</tp:taxon-name-part></tp:taxon-name></italic>, derived from multiple external and internal morphological features, the diagnosis provided for <italic><tp:taxon-name><tp:taxon-name-part taxon-name-part-type="genus" reg="Dellichthys">D.</tp:taxon-name-part> <tp:taxon-name-part taxon-name-part-type="species" reg="morelandi">morelandi</tp:taxon-name-part></tp:taxon-name></italic> (also on pg. 14) is relatively short and lists characters that apply to both <italic><tp:taxon-name><tp:taxon-name-part taxon-name-part-type="genus" reg="Dellichthys">D.</tp:taxon-name-part> <tp:taxon-name-part taxon-name-part-type="species" reg="morelandi">morelandi</tp:taxon-name-part></tp:taxon-name></italic> and <italic><tp:taxon-name><tp:taxon-name-part taxon-name-part-type="genus" reg="Dellichthys">D.</tp:taxon-name-part> <tp:taxon-name-part taxon-name-part-type="species" reg="trnskii">trnskii</tp:taxon-name-part></tp:taxon-name></italic>. A rediagnosis for <italic><tp:taxon-name><tp:taxon-name-part taxon-name-part-type="genus" reg="Dellichthys">D.</tp:taxon-name-part> <tp:taxon-name-part taxon-name-part-type="species" reg="morelandi">morelandi</tp:taxon-name-part></tp:taxon-name></italic> is provided below.</p><p>
            <italic><tp:taxon-name><tp:taxon-name-part taxon-name-part-type="genus" reg="Dellichthys">Dellichthys</tp:taxon-name-part> <tp:taxon-name-part taxon-name-part-type="species" reg="trnskii">trnskii</tp:taxon-name-part></tp:taxon-name></italic> is sympatric with <italic><tp:taxon-name><tp:taxon-name-part taxon-name-part-type="genus" reg="Dellichthys">D.</tp:taxon-name-part> <tp:taxon-name-part taxon-name-part-type="species" reg="morelandi">morelandi</tp:taxon-name-part></tp:taxon-name></italic>, at least along the coast of Northland, and specimens of the two species were commonly collected from within close proximity, in some cases from under the same rock. <xref ref-type="bibr" rid="B21">Paulin and Roberts (1992</xref>: 52) described the head and body colour of <italic><tp:taxon-name><tp:taxon-name-part taxon-name-part-type="genus" reg="Dellichthys">D.</tp:taxon-name-part> <tp:taxon-name-part taxon-name-part-type="species" reg="morelandi">morelandi</tp:taxon-name-part></tp:taxon-name></italic> as “purple or cream with blue spots and a band of pale colour across the nape”. <xref ref-type="bibr" rid="B28">Stewart (2015</xref>: 1545) used the same description for juveniles of <italic><tp:taxon-name><tp:taxon-name-part taxon-name-part-type="genus" reg="Dellichthys">D.</tp:taxon-name-part> <tp:taxon-name-part taxon-name-part-type="species" reg="morelandi">morelandi</tp:taxon-name-part></tp:taxon-name></italic> but described adults as “more olive grey-brown, sometimes flushed with red to orange around ventral part of head.” Given that <italic><tp:taxon-name><tp:taxon-name-part taxon-name-part-type="genus" reg="Dellichthys">D.</tp:taxon-name-part> <tp:taxon-name-part taxon-name-part-type="species" reg="morelandi">morelandi</tp:taxon-name-part></tp:taxon-name></italic> and <italic><tp:taxon-name><tp:taxon-name-part taxon-name-part-type="genus" reg="Dellichthys">D.</tp:taxon-name-part> <tp:taxon-name-part taxon-name-part-type="species" reg="trnskii">trnskii</tp:taxon-name-part></tp:taxon-name></italic> occur together and are similar in appearance, we suspect that these previous published descriptions of live colouration in <italic><tp:taxon-name><tp:taxon-name-part taxon-name-part-type="genus" reg="Dellichthys">D.</tp:taxon-name-part> <tp:taxon-name-part taxon-name-part-type="species" reg="morelandi">morelandi</tp:taxon-name-part></tp:taxon-name></italic> are based on observations of both species, with purple specimens representing <italic><tp:taxon-name><tp:taxon-name-part taxon-name-part-type="genus" reg="Dellichthys">D.</tp:taxon-name-part> <tp:taxon-name-part taxon-name-part-type="species" reg="morelandi">morelandi</tp:taxon-name-part></tp:taxon-name></italic> (e.g., see <xref ref-type="bibr" rid="B16">Francis 2012</xref>: 54) and cream specimens representing <italic><tp:taxon-name><tp:taxon-name-part taxon-name-part-type="genus" reg="Dellichthys">D.</tp:taxon-name-part> <tp:taxon-name-part taxon-name-part-type="species" reg="trnskii">trnskii</tp:taxon-name-part></tp:taxon-name></italic> (e.g., see Fig. <xref ref-type="fig" rid="F8">8C</xref>). We note here that the cream coloured specimen figured in the account for <italic><tp:taxon-name><tp:taxon-name-part taxon-name-part-type="genus" reg="Dellichthys">D.</tp:taxon-name-part> <tp:taxon-name-part taxon-name-part-type="species" reg="morelandi">morelandi</tp:taxon-name-part></tp:taxon-name></italic> in <xref ref-type="bibr" rid="B28">Stewart (2015</xref>: 1545, fig. 218.2) is instead a small specimen of <italic><tp:taxon-name><tp:taxon-name-part taxon-name-part-type="genus" reg="Trachelochismus">Trachelochismus</tp:taxon-name-part> <tp:taxon-name-part taxon-name-part-type="species" reg="melobesia">melobesia</tp:taxon-name-part></tp:taxon-name></italic>.</p></tp:treatment-sec><ref-list><ref id="B1"><mixed-citation xmlns:xlink="http://www.w3.org/1999/xlink" xlink:type="simple">
          <person-group><name name-style="western"><surname>Briggs</surname><given-names>JC</given-names></name></person-group> (<year>1955</year>) <article-title>A monograph of the clingfishes (Order Xenopterygii).</article-title> <source>Stanford Ichthyological Bulletin</source> <volume>6</volume>: <fpage>1</fpage>–<lpage>224</lpage>.</mixed-citation></ref><ref id="B9"><mixed-citation xmlns:xlink="http://www.w3.org/1999/xlink" xlink:type="simple">
          <person-group><name name-style="western"><surname>Conway</surname><given-names>KW</given-names></name><name name-style="western"><surname>Moore</surname><given-names>GI</given-names></name><name name-style="western"><surname>Summers</surname><given-names>AP</given-names></name></person-group> (<year>2017c</year>) <article-title>A new genus and species of clingfish (<tp:taxon-name><tp:taxon-name-part taxon-name-part-type="subclass">Teleostei</tp:taxon-name-part></tp:taxon-name>: <tp:taxon-name><tp:taxon-name-part taxon-name-part-type="family">Gobiesocidae</tp:taxon-name-part></tp:taxon-name>) from Western Australia.</article-title> <source>Copeia</source> <volume>105</volume>: <fpage>28</fpage>–<lpage>140</lpage>. <ext-link xlink:type="simple" ext-link-type="doi" xlink:href="10.1643/CI-16-560">https://doi.org/10.1643/CI-16-560</ext-link></mixed-citation></ref><ref id="B21"><mixed-citation xmlns:xlink="http://www.w3.org/1999/xlink" xlink:type="simple">
          <person-group><name name-style="western"><surname>Paulin</surname><given-names>C</given-names></name><name name-style="western"><surname>Roberts</surname><given-names>CD</given-names></name></person-group> (<year>1992</year>) <source>The rockpool fishes of New Zealand. Te ika aaria o Aotearoa.</source> <publisher-name>Museum of New Zealand Te Papa Tongarewa</publisher-name>, <publisher-loc>Wellington</publisher-loc>, <size units="page">177 pp</size>.</mixed-citation></ref><ref id="B28"><mixed-citation xmlns:xlink="http://www.w3.org/1999/xlink" xlink:type="simple">
          <person-group><name name-style="western"><surname>Stewart</surname><given-names>AL</given-names></name></person-group> (<year>2015</year>) <source>218 Family <tp:taxon-name><tp:taxon-name-part taxon-name-part-type="family">Gobiesocidae</tp:taxon-name-part></tp:taxon-name>, 1539–1555. In: Roberts CD, Stewart AL, Struthers CD (Eds) The Fishes of New Zealand.</source> <publisher-name>Te Papa Press</publisher-name>, <publisher-loc>Wellington, New Zealand</publisher-loc>, <size units="page">2008 pp</size>.</mixed-citation></ref><ref id="B16"><mixed-citation xmlns:xlink="http://www.w3.org/1999/xlink" xlink:type="simple">
          <person-group><name name-style="western"><surname>Francis</surname><given-names>M</given-names></name></person-group> (<year>2012</year>) <source>Coastal Fishes of New Zealand.</source> <publisher-name>Craig Potten Publishing</publisher-name>, <publisher-loc>Nelson, New Zealand</publisher-loc>, <size units="page">268 pp</size>.</mixed-citation></ref></ref-list></tp:taxon-treatment>
