# Supplementary material for: A new species of sea urchin associating clingfish of the genus Dellichthys from New Zealand (Teleostei, Gobiesocidae)
Source: Zookeys. 2018 Feb 27;(740):77–95. doi: 10.3897/zookeys.740.22712 (PMC5904551; doi:10.3897/zookeys.740.22712)
Supplement: XML Treatment for Dellichthys morelandi [file zookeys.740.22712-treatment2.xml]

<!DOCTYPE tp:taxon-treatment
  PUBLIC "-//TaxonX//DTD Taxonomic Treatment Publishing DTD v0 20100105//EN" "tax-treatment-NSO.dtd">
<tp:taxon-treatment xmlns:tp="http://www.plazi.org/taxpub"><tp:treatment-meta><kwd-group><label>Taxon classification</label><kwd><named-content xmlns:xlink="http://www.w3.org/1999/xlink" content-type="kingdom">Animalia</named-content></kwd><kwd><named-content xmlns:xlink="http://www.w3.org/1999/xlink" content-type="order">Gobiesociformes</named-content></kwd><kwd><named-content xmlns:xlink="http://www.w3.org/1999/xlink" content-type="family">Gobiesocidae</named-content></kwd></kwd-group><mixed-citation publication-type="journal"><person-group><name><surname>Conway</surname><given-names>Kevin W.</given-names></name><name><surname>Stewart</surname><given-names>Andrew L.</given-names></name><name><surname>Summers</surname><given-names>Adam P.</given-names></name></person-group><article-title>A new species of sea urchin associating clingfish of the genus <italic><tp:taxon-name><tp:taxon-name-part taxon-name-part-type="genus" reg="Dellichthys">Dellichthys</tp:taxon-name-part></tp:taxon-name></italic> from New Zealand (<tp:taxon-name><tp:taxon-name-part taxon-name-part-type="subclass">Teleostei</tp:taxon-name-part></tp:taxon-name>, <tp:taxon-name><tp:taxon-name-part taxon-name-part-type="family">Gobiesocidae</tp:taxon-name-part></tp:taxon-name>)</article-title><source>Zookeys</source><day>27</day><month>2</month><year>2018</year><volume>2018</volume><issue>740</issue><fpage>77</fpage><lpage>95</lpage><pub-id pub-id-type="doi">10.3897/zookeys.740.22712</pub-id></mixed-citation></tp:treatment-meta><tp:nomenclature><tp:taxon-name>
            <tp:taxon-name-part taxon-name-part-type="genus" reg="Dellichthys">Dellichthys</tp:taxon-name-part>
            <tp:taxon-name-part taxon-name-part-type="species" reg="morelandi">morelandi</tp:taxon-name-part>
          </tp:taxon-name><tp:taxon-authority>Briggs, 1955</tp:taxon-authority><!--PageBreak--></tp:nomenclature><tp:treatment-sec sec-type="material" id="SECID0EPEBG"><title>Material examined.</title><p>All New Zealand. <italic>Gisborne</italic>: <bold><named-content xmlns:xlink="http://www.w3.org/1999/xlink" content-type="dwc:institutional_code" xlink:type="simple">NMNZ</named-content> P.001574</bold>, holotype, 35.8 mm <abbrev xmlns:xlink="http://www.w3.org/1999/xlink" xlink:title="standard length" id="ABBRID0EDFBG" xlink:type="simple">SL</abbrev>; Lottin Point. <italic>Auckland</italic>: <bold>AIM MA995</bold>, 1, 38.8 mm <abbrev xmlns:xlink="http://www.w3.org/1999/xlink" xlink:title="standard length" id="ABBRID0EQFBG" xlink:type="simple">SL</abbrev>; Waitemata Harbour, Torbay Reef (<named-content xmlns:xlink="http://www.w3.org/1999/xlink" content-type="dwc:verbatimCoordinates" xlink:type="simple"><named-content content-type="geo-json" specific-use="{&#34;type&#34;:&#34;Point&#34;,&#34;coordinates&#34;:[174.761667,-36.695000]}" id="NCID0EXFBG" xlink:type="simple">36°41'42.0"S, 174°45'42.0"E</named-content></named-content>), 13 May 1968. – <bold>AIM MA5414</bold>, 5, 28.0–36.2 mm <abbrev xmlns:xlink="http://www.w3.org/1999/xlink" xlink:title="standard length" id="ABBRID0E5FBG" xlink:type="simple">SL</abbrev>; Waitemata Harbour, Okoromai Bay, Whangaparoa Peninsula, 22 January 1985. – <bold>AIM MA27860</bold>, 1 (DNA voucher), 18.7 mm <abbrev xmlns:xlink="http://www.w3.org/1999/xlink" xlink:title="standard length" id="ABBRID0EEGBG" xlink:type="simple">SL</abbrev>; Waterfall Bay, Manukau Harbour (<named-content xmlns:xlink="http://www.w3.org/1999/xlink" content-type="dwc:verbatimCoordinates" xlink:type="simple"><named-content content-type="geo-json" specific-use="{&#34;type&#34;:&#34;Point&#34;,&#34;coordinates&#34;:[174.538306,-37.029000]}" id="NCID0ELGBG" xlink:type="simple">37°01'44.4"S, 174°32'17.9"E</named-content></named-content>), 9 April 2008. <italic>Chatham Islands</italic>: <bold>AIM MA 93927</bold>, 1, 45.4 mm <abbrev xmlns:xlink="http://www.w3.org/1999/xlink" xlink:title="standard length" id="ABBRID0EUGBG" xlink:type="simple">SL</abbrev>; Waitangi Ellice Point (<named-content xmlns:xlink="http://www.w3.org/1999/xlink" content-type="dwc:verbatimCoordinates" xlink:type="simple"><named-content content-type="geo-json" specific-use="{&#34;type&#34;:&#34;Point&#34;,&#34;coordinates&#34;:[-176.565000,-43.943333]}" id="NCID0E2GBG" xlink:type="simple">43°56'36.0"S, 176°33'54.0"W</named-content></named-content>), 28 March 1995. <italic>Northland</italic>: <bold>AIM MA5198</bold>, 2, 35.2–36.0 mm <abbrev xmlns:xlink="http://www.w3.org/1999/xlink" xlink:title="standard length" id="ABBRID0EJHBG" xlink:type="simple">SL</abbrev>; Whangaruru, Bland Bay (<named-content xmlns:xlink="http://www.w3.org/1999/xlink" content-type="dwc:verbatimCoordinates" xlink:type="simple"><named-content content-type="geo-json" specific-use="{&#34;type&#34;:&#34;Point&#34;,&#34;coordinates&#34;:[174.373333,-35.340000]}" id="NCID0EQHBG" xlink:type="simple">35°20'24.0"S, <!--PageBreak-->174°22'24.0"E</named-content></named-content>), 22 February 1984. – <bold>AIM MA5331</bold>, 3, 27.5–42.7 mm <abbrev xmlns:xlink="http://www.w3.org/1999/xlink" xlink:title="standard length" id="ABBRID0E1HBG" xlink:type="simple">SL</abbrev>; Bay of Islands, Urapukapuka Island, Albert Passage (<named-content xmlns:xlink="http://www.w3.org/1999/xlink" content-type="dwc:verbatimCoordinates" xlink:type="simple"><named-content content-type="geo-json" specific-use="{&#34;type&#34;:&#34;Point&#34;,&#34;coordinates&#34;:[174.243333,-35.221667]}" id="NCID0EBIBG" xlink:type="simple">35°13'18.0"S, 174°14'36.0"E</named-content></named-content>), 22 August 1984. – <bold>AIM MA5345</bold>, 2, 31.5–32.7 mm <abbrev xmlns:xlink="http://www.w3.org/1999/xlink" xlink:title="standard length" id="ABBRID0EIIBG" xlink:type="simple">SL</abbrev>; Cape Wiwiki, Bay of Islands (<named-content xmlns:xlink="http://www.w3.org/1999/xlink" content-type="dwc:verbatimCoordinates" xlink:type="simple"><named-content content-type="geo-json" specific-use="{&#34;type&#34;:&#34;Point&#34;,&#34;coordinates&#34;:[174.126667,-35.160000]}" id="NCID0EPIBG" xlink:type="simple">35°09'36.0"S, 174°07'36.0"E</named-content></named-content>), 23 August 1984. – <bold>AIM MA7024</bold>, 5, 22.8–60.5 mm <abbrev xmlns:xlink="http://www.w3.org/1999/xlink" xlink:title="standard length" id="ABBRID0EWIBG" xlink:type="simple">SL</abbrev>; Te Puna off Mataka, Bay of Islands (<named-content xmlns:xlink="http://www.w3.org/1999/xlink" content-type="dwc:verbatimCoordinates" xlink:type="simple"><named-content content-type="geo-json" specific-use="{&#34;type&#34;:&#34;Point&#34;,&#34;coordinates&#34;:[174.103333,-35.150000]}" id="NCID0E4IBG" xlink:type="simple">35°09'0.0"S, 174°06'12.0"E</named-content></named-content>), 20 March 1988. – <bold>AIM MA77665</bold>, 1, 51.6 mm <abbrev xmlns:xlink="http://www.w3.org/1999/xlink" xlink:title="standard length" id="ABBRID0EEJBG" xlink:type="simple">SL</abbrev>; Deep Water Cove, Bay of Islands (<named-content xmlns:xlink="http://www.w3.org/1999/xlink" content-type="dwc:verbatimCoordinates" xlink:type="simple"><named-content content-type="geo-json" specific-use="{&#34;type&#34;:&#34;Point&#34;,&#34;coordinates&#34;:[174.300000,-35.195000]}" id="NCID0ELJBG" xlink:type="simple">35°11'42.0"S, 174°18'0.0"E</named-content></named-content>), 8 September 1992. – <bold>AIM MA656096</bold>, 1, 27.4 mm <abbrev xmlns:xlink="http://www.w3.org/1999/xlink" xlink:title="standard length" id="ABBRID0ESJBG" xlink:type="simple">SL</abbrev>; Three Kings Islands, Great Island (<named-content xmlns:xlink="http://www.w3.org/1999/xlink" content-type="dwc:verbatimCoordinates" xlink:type="simple"><named-content content-type="geo-json" specific-use="{&#34;type&#34;:&#34;Point&#34;,&#34;coordinates&#34;:[172.130694,-34.152472]}" id="NCID0EZJBG" xlink:type="simple">34°09'08.9"S, 172°07'50.5"E</named-content></named-content>), 18 April 2013. – <bold><named-content xmlns:xlink="http://www.w3.org/1999/xlink" content-type="dwc:institutional_code" xlink:type="simple">NMNZ</named-content> P.018388</bold>, 15 (2 C&amp;S), 29.0–46.4 mm <abbrev xmlns:xlink="http://www.w3.org/1999/xlink" xlink:title="standard length" id="ABBRID0EFKBG" xlink:type="simple">SL</abbrev>; Motukokako Island (<named-content xmlns:xlink="http://www.w3.org/1999/xlink" content-type="dwc:verbatimCoordinates" xlink:type="simple"><named-content content-type="geo-json" specific-use="{&#34;type&#34;:&#34;Point&#34;,&#34;coordinates&#34;:[174.333333,-35.150000]}" id="NCID0EMKBG" xlink:type="simple">35°09'00.0"S, 174°20'00.0"E</named-content></named-content>), 8 February 1986. – <bold><abbrev xmlns:xlink="http://www.w3.org/1999/xlink" content-type="institution" xlink:title="Biodiversity Research and Teaching Collections, Texas A&amp;M University, College Station" id="ABBRID0ESKBG" xlink:type="simple">TCWC</abbrev> 17173.03</bold>, 1, 21.0 mm <abbrev xmlns:xlink="http://www.w3.org/1999/xlink" xlink:title="standard length" id="ABBRID0EYKBG" xlink:type="simple">SL</abbrev>; Matapouri, Mermaid Pool (<named-content xmlns:xlink="http://www.w3.org/1999/xlink" content-type="dwc:verbatimCoordinates" xlink:type="simple"><named-content content-type="geo-json" specific-use="{&#34;type&#34;:&#34;Point&#34;,&#34;coordinates&#34;:[174.514250,-35.558917]}" id="NCID0E6KBG" xlink:type="simple">35°33'32.1"S, 174°30'51.3"E</named-content></named-content>), 2 March 2015. – <bold><abbrev xmlns:xlink="http://www.w3.org/1999/xlink" content-type="institution" xlink:title="Biodiversity Research and Teaching Collections, Texas A&amp;M University, College Station" id="ABBRID0EFLBG" xlink:type="simple">TCWC</abbrev> 17174.03</bold>, 1, 23.7 mm <abbrev xmlns:xlink="http://www.w3.org/1999/xlink" xlink:title="standard length" id="ABBRID0ELLBG" xlink:type="simple">SL</abbrev>; Tutukaka, Dolphin Bay (<named-content xmlns:xlink="http://www.w3.org/1999/xlink" content-type="dwc:verbatimCoordinates" xlink:type="simple"><named-content content-type="geo-json" specific-use="{&#34;type&#34;:&#34;Point&#34;,&#34;coordinates&#34;:[174.542611,-35.625944]}" id="NCID0ESLBG" xlink:type="simple">35°37'33.4"S, 174°32'33.4"E</named-content></named-content>), 2 March 2015. – <abbrev xmlns:xlink="http://www.w3.org/1999/xlink" content-type="institution" xlink:title="Biodiversity Research and Teaching Collections, Texas A&amp;M University, College Station" id="ABBRID0EXLBG" xlink:type="simple">TCWC</abbrev> 17264.02, 3, 20.0–33.8 mm <abbrev xmlns:xlink="http://www.w3.org/1999/xlink" xlink:title="standard length" id="ABBRID0E3LBG" xlink:type="simple">SL</abbrev>; Tutukaka, Pacific Bay (<named-content xmlns:xlink="http://www.w3.org/1999/xlink" content-type="dwc:verbatimCoordinates" xlink:type="simple"><named-content content-type="geo-json" specific-use="{&#34;type&#34;:&#34;Point&#34;,&#34;coordinates&#34;:[174.534389,-35.618667]}" id="NCID0EDMBG" xlink:type="simple">35°37'07.2"S, 174°32'03.8"E</named-content></named-content>), 8 March 2016. –<bold><abbrev xmlns:xlink="http://www.w3.org/1999/xlink" content-type="institution" xlink:title="Biodiversity Research and Teaching Collections, Texas A&amp;M University, College Station" id="ABBRID0EJMBG" xlink:type="simple">TCWC</abbrev> 17264.02</bold>, 3, 21.0–35.0 mm <abbrev xmlns:xlink="http://www.w3.org/1999/xlink" xlink:title="standard length" id="ABBRID0EPMBG" xlink:type="simple">SL</abbrev>. –<bold><abbrev xmlns:xlink="http://www.w3.org/1999/xlink" content-type="institution" xlink:title="Biodiversity Research and Teaching Collections, Texas A&amp;M University, College Station" id="ABBRID0EUMBG" xlink:type="simple">TCWC</abbrev> 17269.03</bold>, 1, 37.1 mm <abbrev xmlns:xlink="http://www.w3.org/1999/xlink" xlink:title="standard length" id="ABBRID0E1MBG" xlink:type="simple">SL</abbrev>; Rawhiti, Taupiri Bay (<named-content xmlns:xlink="http://www.w3.org/1999/xlink" content-type="dwc:verbatimCoordinates" xlink:type="simple"><named-content content-type="geo-json" specific-use="{&#34;type&#34;:&#34;Point&#34;,&#34;coordinates&#34;:[174.293889,-35.282889]}" id="NCID0EBNBG" xlink:type="simple">35°16'58.4"S, 174°17'38.0"E</named-content></named-content>), 10 March 2016. – <bold><abbrev xmlns:xlink="http://www.w3.org/1999/xlink" content-type="institution" xlink:title="Biodiversity Research and Teaching Collections, Texas A&amp;M University, College Station" id="ABBRID0EHNBG" xlink:type="simple">TCWC</abbrev> 17615.04</bold>, 3, 18.2–32.0 mm <abbrev xmlns:xlink="http://www.w3.org/1999/xlink" xlink:title="standard length" id="ABBRID0ENNBG" xlink:type="simple">SL</abbrev>; <bold><abbrev xmlns:xlink="http://www.w3.org/1999/xlink" content-type="institution" xlink:title="Biodiversity Research and Teaching Collections, Texas A&amp;M University, College Station" id="ABBRID0ESNBG" xlink:type="simple">TCWC</abbrev> 17615.14</bold>, 2 (C&amp;S), 18.5–22.0 mm <abbrev xmlns:xlink="http://www.w3.org/1999/xlink" xlink:title="standard length" id="ABBRID0EYNBG" xlink:type="simple">SL</abbrev>; Tutukaka, rocky bay between Tutukaka reserve and Kukutauwhao Island (<named-content xmlns:xlink="http://www.w3.org/1999/xlink" content-type="dwc:verbatimCoordinates" xlink:type="simple"><named-content content-type="geo-json" specific-use="{&#34;type&#34;:&#34;Point&#34;,&#34;coordinates&#34;:[174.541611,-35.611306]}" id="NCID0E6NBG" xlink:type="simple">35°36'40.7"S, 174°32'29.8"E</named-content></named-content>), 11 March 2016. <italic>Southland</italic>: <bold>AIM MA6548</bold>, 1, 42.8 mm <abbrev xmlns:xlink="http://www.w3.org/1999/xlink" xlink:title="standard length" id="ABBRID0ENOBG" xlink:type="simple">SL</abbrev>; Chalky Sound (<named-content xmlns:xlink="http://www.w3.org/1999/xlink" content-type="dwc:verbatimCoordinates" xlink:type="simple"><named-content content-type="geo-json" specific-use="{&#34;type&#34;:&#34;Point&#34;,&#34;coordinates&#34;:[166.516667,-46.050000]}" id="NCID0EUOBG" xlink:type="simple">46°03'0.0"S, 166°31'0.0"E</named-content></named-content>), 23 May 1986. Wellington: <bold><named-content xmlns:xlink="http://www.w3.org/1999/xlink" content-type="dwc:institutional_code" xlink:type="simple">NMNZ</named-content> P.030622</bold>, 4, 28.1–65.5; Castlepoint, Wairarapa (<named-content xmlns:xlink="http://www.w3.org/1999/xlink" content-type="dwc:verbatimCoordinates" xlink:type="simple"><named-content content-type="geo-json" specific-use="{&#34;type&#34;:&#34;Point&#34;,&#34;coordinates&#34;:[176.233333,-40.900000]}" id="NCID0EJPBG" xlink:type="simple">40°54'00.0"S, 176°14'00.0"E</named-content></named-content>), 14 December 1992. – <bold><named-content xmlns:xlink="http://www.w3.org/1999/xlink" content-type="dwc:institutional_code" xlink:type="simple">NMNZ</named-content> P.030626</bold>, 5 (2 <abbrev xmlns:xlink="http://www.w3.org/1999/xlink" xlink:title="Computed tomography" id="ABBRID0EVPBG" xlink:type="simple">CT</abbrev>, 1 male [<ext-link xmlns:xlink="http://www.w3.org/1999/xlink" xlink:type="simple" ext-link-type="doi" xlink:href="10.17602/M2/M37807">https://doi.org/10.17602/M2/M37807]</ext-link>, 1 female [<ext-link xmlns:xlink="http://www.w3.org/1999/xlink" xlink:type="simple" ext-link-type="doi" xlink:href="10.17602/M2/M37808">https://doi.org/10.17602/M2/M37808])</ext-link>, 41.4–61.4; same as <named-content xmlns:xlink="http://www.w3.org/1999/xlink" content-type="dwc:institutional_code" xlink:type="simple">NMNZ</named-content> P.030622, 11 November 1992.</p></tp:treatment-sec><tp:treatment-sec sec-type="diagnosis" id="SECID0EIQBG"><title>Diagnosis.</title><p>
            <italic><tp:taxon-name><tp:taxon-name-part taxon-name-part-type="genus" reg="Dellichthys">Dellichthys</tp:taxon-name-part> <tp:taxon-name-part taxon-name-part-type="species" reg="morelandi">morelandi</tp:taxon-name-part></tp:taxon-name></italic> is diagnosed by the following combination of characters: snout spatulate, long (length greater than interorbital distance); lower jaw shorter than upper jaw; teeth at tip of upper jaw visible in gap between upper and lower lip at tip of jaws when jaws are closed; patch of teeth on lingual surface of premaxilla roughly triangular, with ~90 small conical teeth; skin fold on surface of snout located at approximately one quarter of the distance from snout tip to anterior margin of eye, widely separate from fold of upper lip by a broad band of thin, transparent skin; postorbital lateral line canal pore 2 located anterior to imaginary horizontal line through preopercular lateral line canal pore 3; dorsal and lateral surface of head light brown to bright orange or red in life; body light brown to dark orange, red or purplish in life; faint brown reticulate markings on median fins in life.</p></tp:treatment-sec><tp:treatment-sec sec-type="remarks" id="SECID0EZQBG"><title>Remarks.</title><p>
            <xref ref-type="bibr" rid="B1">Briggs (1955)</xref> described <italic><tp:taxon-name><tp:taxon-name-part taxon-name-part-type="genus" reg="Dellichthys">D.</tp:taxon-name-part> <tp:taxon-name-part taxon-name-part-type="species" reg="morelandi">morelandi</tp:taxon-name-part></tp:taxon-name></italic> based on 14 specimens all from Lottin Point (East Cape). Though we have examined more specimens than were available to him, the morphometric and meristic characters reported herein (Table <xref ref-type="table" rid="T1">1</xref>) are consistent with those in the original description.</p><p>
            <xref ref-type="bibr" rid="B1">Briggs (1955</xref>:14) made several observations on the snout of <italic><tp:taxon-name><tp:taxon-name-part taxon-name-part-type="genus" reg="Dellichthys">D.</tp:taxon-name-part> <tp:taxon-name-part taxon-name-part-type="species" reg="morelandi">morelandi</tp:taxon-name-part></tp:taxon-name></italic>, which he described as “protruding, spatulate” and “distinctive”. <xref ref-type="bibr" rid="B1">Briggs (1955)</xref> made no mention of sexual dimorphism in relation to the snout of <italic><tp:taxon-name><tp:taxon-name-part taxon-name-part-type="genus" reg="Dellichthys">D.</tp:taxon-name-part> <tp:taxon-name-part taxon-name-part-type="species" reg="morelandi">morelandi</tp:taxon-name-part></tp:taxon-name></italic> but based on the material that we have examined there is a clear difference in snout shape between the sexes, with males possessing wider snouts than females when viewed from above (Fig. <xref ref-type="fig" rid="F10">10</xref>). In addition to a wider snout, males also exhibit a wider head than females, which may be <!--PageBreak-->related to an increase in the size of the muscles of the adductor mandibulae complex. These differences in snout and head profile between the sexes do not appear to be mirrored in the cephalic skeleton, which is similar in males and females (Fig. <xref ref-type="fig" rid="F10">10</xref>). Sexual dimorphism in head and snout shape has been reported for a number of gobiesocids (e.g., <xref ref-type="bibr" rid="B18">Guitel 1888</xref>; <xref ref-type="bibr" rid="B22">Pfaff 1942</xref>; <xref ref-type="bibr" rid="B25">Sakashita 1992</xref>), is likely related to male nest guarding and parental care (e.g., <xref ref-type="bibr" rid="B4">Coleman 1998</xref>; <xref ref-type="bibr" rid="B23">Pires and Gibran 2011</xref>), and is probably more widespread than known currently within this fascinating group of fishes.</p><fig id="F10" position="float" orientation="portrait"><label>Figure 10.</label><caption><p>Alcohol preserved specimen (left) and corresponding <abbrev xmlns:xlink="http://www.w3.org/1999/xlink" xlink:title="Computed tomography" id="ABBRID0EYTBG" xlink:type="simple">CT</abbrev> (right) of a male and female of <italic><tp:taxon-name><tp:taxon-name-part taxon-name-part-type="genus" reg="Dellichthys">Dellichthys</tp:taxon-name-part> <tp:taxon-name-part taxon-name-part-type="species" reg="morelandi">morelandi</tp:taxon-name-part></tp:taxon-name></italic>, <named-content xmlns:xlink="http://www.w3.org/1999/xlink" content-type="dwc:institutional_code" xlink:type="simple">NMNZ</named-content> P.030626 <bold>A</bold> male, 60.0 mm <abbrev xmlns:xlink="http://www.w3.org/1999/xlink" xlink:title="standard length" id="ABBRID0EOUBG" xlink:type="simple">SL</abbrev> <bold>B</bold> female, 42.0 mm <abbrev xmlns:xlink="http://www.w3.org/1999/xlink" xlink:title="standard length" id="ABBRID0EUUBG" xlink:type="simple">SL</abbrev>. White arrows point to expanded cheek region of male in A.</p></caption><graphic xmlns:xlink="http://www.w3.org/1999/xlink" xlink:href="zookeys-740-077-g010.jpg" position="float" orientation="portrait" xlink:type="simple" id="oo_188400.jpg"/></fig></tp:treatment-sec><tp:treatment-sec><!--Section generated to contain objects referenced in tp:taxon-treatment.--><table-wrap id="T1" position="float" orientation="portrait"><label>Table 1.</label><caption><p>Select morphometric characters for <italic><tp:taxon-name><tp:taxon-name-part taxon-name-part-type="genus" reg="Dellichthys">Dellichthys</tp:taxon-name-part> <tp:taxon-name-part taxon-name-part-type="species" reg="trnskii">trnskii</tp:taxon-name-part></tp:taxon-name></italic> (n=7) and <italic><tp:taxon-name><tp:taxon-name-part taxon-name-part-type="genus" reg="Dellichthys">D.</tp:taxon-name-part> <tp:taxon-name-part taxon-name-part-type="species" reg="morelandi">morelandi</tp:taxon-name-part></tp:taxon-name></italic> (n=12).</p></caption><table id="TID0EVJAC" rules="all"><tbody><tr><th rowspan="2" colspan="1"/><th rowspan="1" colspan="4">
                    <italic><tp:taxon-name><tp:taxon-name-part taxon-name-part-type="genus" reg="Dellichthys">Dellichthys</tp:taxon-name-part> <tp:taxon-name-part taxon-name-part-type="species" reg="trnskii">trnskii</tp:taxon-name-part></tp:taxon-name></italic>
                  </th><th rowspan="1" colspan="3">
                    <italic><tp:taxon-name><tp:taxon-name-part taxon-name-part-type="genus" reg="Dellichthys">Dellichthys</tp:taxon-name-part> <tp:taxon-name-part taxon-name-part-type="species" reg="morelandi">morelandi</tp:taxon-name-part></tp:taxon-name></italic>
                  </th></tr><tr><th rowspan="1" colspan="1">Holotype</th><th rowspan="1" colspan="1">Range</th><th rowspan="1" colspan="1">Mean</th><th rowspan="1" colspan="1">St. Dev.</th><th rowspan="1" colspan="1">Range</th><th rowspan="1" colspan="1">Mean</th><th rowspan="1" colspan="1">St. Dev.</th></tr><tr><td rowspan="1" colspan="1">Standard Length (<abbrev xmlns:xlink="http://www.w3.org/1999/xlink" xlink:title="standard length" id="ABBRID0EULAE" xlink:type="simple">SL</abbrev>)</td><td rowspan="1" colspan="1">22.8</td><td rowspan="1" colspan="1">20.1–31.7</td><td rowspan="1" colspan="1"/><td rowspan="1" colspan="1"/><td rowspan="1" colspan="1">31.0–65.5</td><td rowspan="1" colspan="1"/><td rowspan="1" colspan="1"/></tr><tr><td rowspan="1" colspan="8">
                    <bold>In % of <abbrev xmlns:xlink="http://www.w3.org/1999/xlink" xlink:title="standard length" id="ABBRID0EUMAE" xlink:type="simple">SL</abbrev></bold>
                  </td></tr><tr><td rowspan="1" colspan="1">Head length (<abbrev xmlns:xlink="http://www.w3.org/1999/xlink" xlink:title="head length" id="ABBRID0E4MAE" xlink:type="simple">HL</abbrev>)</td><td rowspan="1" colspan="1">41.6</td><td rowspan="1" colspan="1">40.4–45.5</td><td rowspan="1" colspan="1">42.1</td><td rowspan="1" colspan="1">1.8</td><td rowspan="1" colspan="1">38.3–43.6</td><td rowspan="1" colspan="1">41</td><td rowspan="1" colspan="1">1.6</td></tr><tr><td rowspan="1" colspan="1">Body depth</td><td rowspan="1" colspan="1">15.3</td><td rowspan="1" colspan="1">14.2–16.4</td><td rowspan="1" colspan="1">15.2</td><td rowspan="1" colspan="1">0.8</td><td rowspan="1" colspan="1">12.3–15.5</td><td rowspan="1" colspan="1">13.7</td><td rowspan="1" colspan="1">1</td></tr><tr><td rowspan="1" colspan="1">Predorsal length</td><td rowspan="1" colspan="1">72.8</td><td rowspan="1" colspan="1">72.8–80.1</td><td rowspan="1" colspan="1">75.4</td><td rowspan="1" colspan="1">2.6</td><td rowspan="1" colspan="1">74.3–79.2</td><td rowspan="1" colspan="1">76.3</td><td rowspan="1" colspan="1">1.6</td></tr><tr><td rowspan="1" colspan="1">Preanal length</td><td rowspan="1" colspan="1">75.4</td><td rowspan="1" colspan="1">73.7–79.1</td><td rowspan="1" colspan="1">78.5</td><td rowspan="1" colspan="1">1.8</td><td rowspan="1" colspan="1">73.8–80.5</td><td rowspan="1" colspan="1">76.7</td><td rowspan="1" colspan="1">1.9</td></tr><tr><td rowspan="1" colspan="1">Preanus length</td><td rowspan="1" colspan="1">62.3</td><td rowspan="1" colspan="1">62.2–66.3</td><td rowspan="1" colspan="1">63.6</td><td rowspan="1" colspan="1">1.8</td><td rowspan="1" colspan="1">62.2–71.2</td><td rowspan="1" colspan="1">66.1</td><td rowspan="1" colspan="1">2.6</td></tr><tr><td rowspan="1" colspan="1">Anus to disc</td><td rowspan="1" colspan="1">8.8</td><td rowspan="1" colspan="1">8.8–12.6</td><td rowspan="1" colspan="1">10.4</td><td rowspan="1" colspan="1">1.3</td><td rowspan="1" colspan="1">11.2–15.2</td><td rowspan="1" colspan="1">13.1</td><td rowspan="1" colspan="1">1.3</td></tr><tr><td rowspan="1" colspan="1">Anus to anal fin</td><td rowspan="1" colspan="1">17.5</td><td rowspan="1" colspan="1">17.3–24.5</td><td rowspan="1" colspan="1">19.2</td><td rowspan="1" colspan="1">2.7</td><td rowspan="1" colspan="1">10.5–15.2</td><td rowspan="1" colspan="1">12.8</td><td rowspan="1" colspan="1">1.8</td></tr><tr><td rowspan="1" colspan="1">Caudal peduncle length</td><td rowspan="1" colspan="1">10.1</td><td rowspan="1" colspan="1">7.7–10.1</td><td rowspan="1" colspan="1">9.1</td><td rowspan="1" colspan="1">0.8</td><td rowspan="1" colspan="1">7.2–9.4</td><td rowspan="1" colspan="1">8.2</td><td rowspan="1" colspan="1">0.7</td></tr><tr><td rowspan="1" colspan="1">Caudal peduncle depth</td><td rowspan="1" colspan="1">10.1</td><td rowspan="1" colspan="1">9.7–11.8</td><td rowspan="1" colspan="1">10.5</td><td rowspan="1" colspan="1">0.7</td><td rowspan="1" colspan="1">8.4–10.3</td><td rowspan="1" colspan="1">9.4</td><td rowspan="1" colspan="1">0.5</td></tr><tr><td rowspan="1" colspan="1">Disc length</td><td rowspan="1" colspan="1">24.1</td><td rowspan="1" colspan="1">22.8–27.8</td><td rowspan="1" colspan="1">25.9</td><td rowspan="1" colspan="1">1.9</td><td rowspan="1" colspan="1">22.6–25.9</td><td rowspan="1" colspan="1">24.3</td><td rowspan="1" colspan="1">1</td></tr><tr><td rowspan="1" colspan="1">Disc width</td><td rowspan="1" colspan="1">24.5</td><td rowspan="1" colspan="1">22.0–25.9</td><td rowspan="1" colspan="1">23.8</td><td rowspan="1" colspan="1">1.3</td><td rowspan="1" colspan="1">20.4–23.5</td><td rowspan="1" colspan="1">21.9</td><td rowspan="1" colspan="1">1.1</td></tr><tr><td rowspan="1" colspan="8">
                    <bold>In % of <abbrev xmlns:xlink="http://www.w3.org/1999/xlink" xlink:title="head length" id="ABBRID0EXVAE" xlink:type="simple">HL</abbrev></bold>
                  </td></tr><tr><td rowspan="1" colspan="1">Head depth at orbit</td><td rowspan="1" colspan="1">31.6</td><td rowspan="1" colspan="1">25.2–31.6</td><td rowspan="1" colspan="1">28.5</td><td rowspan="1" colspan="1">2.1</td><td rowspan="1" colspan="1">21.3–24.6</td><td rowspan="1" colspan="1">23.4</td><td rowspan="1" colspan="1">1</td></tr><tr><td rowspan="1" colspan="1">Head width at orbit</td><td rowspan="1" colspan="1">45.3</td><td rowspan="1" colspan="1">36.1–45.3</td><td rowspan="1" colspan="1">40.6</td><td rowspan="1" colspan="1">3</td><td rowspan="1" colspan="1">32.5–39.3</td><td rowspan="1" colspan="1">35.3</td><td rowspan="1" colspan="1">2.3</td></tr><tr><td rowspan="1" colspan="1">Head width at widest point</td><td rowspan="1" colspan="1">68.4</td><td rowspan="1" colspan="1">58.5–68.4</td><td rowspan="1" colspan="1">62.7</td><td rowspan="1" colspan="1">4.2</td><td rowspan="1" colspan="1">51.1–65.3</td><td rowspan="1" colspan="1">55.9</td><td rowspan="1" colspan="1">4.3</td></tr><tr><td rowspan="1" colspan="1">Interorbital width</td><td rowspan="1" colspan="1">26.3</td><td rowspan="1" colspan="1">20.5–27.7</td><td rowspan="1" colspan="1">23.9</td><td rowspan="1" colspan="1">3.3</td><td rowspan="1" colspan="1">17.9–23.2</td><td rowspan="1" colspan="1">19.9</td><td rowspan="1" colspan="1">2</td></tr><tr><td rowspan="1" colspan="1">Snout length</td><td rowspan="1" colspan="1">28.4</td><td rowspan="1" colspan="1">23.9–28.8</td><td rowspan="1" colspan="1">26.7</td><td rowspan="1" colspan="1">1.8</td><td rowspan="1" colspan="1">25.6–33.7</td><td rowspan="1" colspan="1">31.2</td><td rowspan="1" colspan="1">2.3</td></tr><tr><td rowspan="1" colspan="1">Eye diameter</td><td rowspan="1" colspan="1">22.1</td><td rowspan="1" colspan="1">18.8–23.5</td><td rowspan="1" colspan="1">20.9</td><td rowspan="1" colspan="1">1.7</td><td rowspan="1" colspan="1">13.9–19.8</td><td rowspan="1" colspan="1">16.3</td><td rowspan="1" colspan="1">1.8</td></tr></tbody></table></table-wrap></tp:treatment-sec><ref-list><ref id="B1"><mixed-citation xmlns:xlink="http://www.w3.org/1999/xlink" xlink:type="simple">
          <person-group><name name-style="western"><surname>Briggs</surname><given-names>JC</given-names></name></person-group> (<year>1955</year>) <article-title>A monograph of the clingfishes (Order Xenopterygii).</article-title> <source>Stanford Ichthyological Bulletin</source> <volume>6</volume>: <fpage>1</fpage>–<lpage>224</lpage>.</mixed-citation></ref><ref id="B18"><mixed-citation xmlns:xlink="http://www.w3.org/1999/xlink" xlink:type="simple">
          <person-group><name name-style="western"><surname>Guitel</surname><given-names>F</given-names></name></person-group> (<year>1888</year>) <article-title>Recherches sur les <italic><tp:taxon-name><tp:taxon-name-part taxon-name-part-type="genus">Lepadogaster</tp:taxon-name-part></tp:taxon-name></italic>.</article-title> <source>Archives de Zoologie Expérimentale et Générale</source> <volume>2</volume>: <fpage>423</fpage>–<lpage>480</lpage>.</mixed-citation></ref><ref id="B22"><mixed-citation xmlns:xlink="http://www.w3.org/1999/xlink" xlink:type="simple">
          <person-group><name name-style="western"><surname>Pfaff</surname><given-names>JR</given-names></name></person-group> (<year>1942</year>) <article-title>Papers from Dr. Th. Mortensen’s Pacific expedition 1914–16. LXXI. On a new genus and species of the family <tp:taxon-name><tp:taxon-name-part taxon-name-part-type="family">Gobiesocidae</tp:taxon-name-part></tp:taxon-name> from the Indian Ocean, with observations on sexual dimorphism in the <tp:taxon-name><tp:taxon-name-part taxon-name-part-type="family">Gobiesocidae</tp:taxon-name-part></tp:taxon-name>, and on the connection of certain gobiesocids with echinids.</article-title> <source>Videnskabelige Meddelelser fra Dansk Naturhistorisk Forening, Kjøbenhavn</source> <volume>105</volume>: <fpage>413</fpage>–<lpage>422</lpage>.</mixed-citation></ref><ref id="B25"><mixed-citation xmlns:xlink="http://www.w3.org/1999/xlink" xlink:type="simple">
          <person-group><name name-style="western"><surname>Sakashita</surname><given-names>H</given-names></name></person-group> (<year>1992</year>) <article-title>Sexual dimorphism and food habits of the clingfish, <italic><tp:taxon-name><tp:taxon-name-part taxon-name-part-type="genus">Diademichthys</tp:taxon-name-part> <tp:taxon-name-part taxon-name-part-type="species">lineatus</tp:taxon-name-part></tp:taxon-name></italic>, and its dependence on host sea urchin.</article-title> <source>Environmental Biology of Fishes</source> <volume>34</volume>: <fpage>95</fpage>–<lpage>101</lpage>. <ext-link xlink:type="simple" ext-link-type="doi" xlink:href="10.1007/BF00004787">https://doi.org/10.1007/BF00004787</ext-link></mixed-citation></ref><ref id="B4"><mixed-citation xmlns:xlink="http://www.w3.org/1999/xlink" xlink:type="simple">
          <person-group><name name-style="western"><surname>Coleman</surname><given-names>RM</given-names></name></person-group> (<year>1998</year>) <article-title>Parental care in intertidal fishes.</article-title> In: <person-group><name name-style="western"><surname>Horn</surname><given-names>MH</given-names></name><name name-style="western"><surname>Martin</surname><given-names>KL</given-names></name><name name-style="western"><surname>Chotkowski</surname><given-names>MA</given-names></name></person-group> (<role>Eds</role>) <issue-title>Intertidal fishes: life in two worlds.</issue-title> <source>Academic Press</source>, <fpage>165</fpage>–<lpage>180</lpage>.</mixed-citation></ref><ref id="B23"><mixed-citation xmlns:xlink="http://www.w3.org/1999/xlink" xlink:type="simple">
          <person-group><name name-style="western"><surname>Pires</surname><given-names>TH</given-names></name><name name-style="western"><surname>Gibran</surname><given-names>FZ</given-names></name></person-group> (<year>2011</year>) <article-title>Intertidal life: field observations on the clingfish <italic><tp:taxon-name><tp:taxon-name-part taxon-name-part-type="genus">Gobiesox</tp:taxon-name-part> <tp:taxon-name-part taxon-name-part-type="species">barbatulus</tp:taxon-name-part></tp:taxon-name></italic> in southeastern Brazil.</article-title> <source>Neotropical Ichthyology</source> <volume>9</volume>: <fpage>233</fpage>–<lpage>240</lpage>. <ext-link xlink:type="simple" ext-link-type="doi" xlink:href="10.1590/S1679-62252011005000001">https://doi.org/10.1590/S1679-62252011005000001</ext-link></mixed-citation></ref></ref-list></tp:taxon-treatment>
